# Supplementary material for: Aromaticine, a sesquiterpene lactone from Amblyopappus pusillus
Source: Acta Crystallogr Sect E Struct Rep Online. 2008 Jan 30;64(Pt 2):o529. doi: 10.1107/S1600536808002729 (PMC2960399; doi:10.1107/S1600536808002729)
Supplement: Supplementary file 1 [file e-64-0o529-sup1.cif]

##############################################################################
###                                                                        ###
###        Electronic paper (Acta Crystallographica Section E)             ###
###                                                                        ###
##############################################################################
#                                                                            #
# This CIF contains the data in a paper accepted for publication in Acta     #
# Crystallographica Section E. It conforms to the requirements of Notes      #
# for Authors for Section E, and has been peer reviewed under the auspices   #
# of the IUCr Commission on Journals.                                        #
#                                                                            #
# Full details of the Crystallographic Information File format               #
# are given in the paper "The Crystallographic Information File (CIF):       #
# a New Standard Archive File for Crystallography" by S. R. Hall, F. H.      #
# Allen and I. D. Brown [Acta Cryst. (1991), A47, 655-685].                  #
#                                                                            #
# The current version of the core CIF dictionary is obtainable from          #
# ftp://ftp.iucr.org/pub/cif_core.dic. The current version number is 2.1.    #
#                                                                            #
# Software is freely available for graphical display of the structure(s) in  #
# this CIF.  For information consult the CIF home page http://www.iucr.org/  #
# cif/home.html                                                              #
#                                                                            #
##############################################################################
                                             
data_global
_audit_creation_method     'WinGX routine CIF_UPDATE'
_audit_conform_dict_name     cif_core.dic
_audit_conform_dict_version     2.3
_journal_date_recd_electronic     2007-12-20
_journal_date_accepted     2008-01-24
_journal_name_full     'Acta Crystallographica, Section E'
_journal_year     2008
_journal_volume     64
_journal_issue      2
_journal_page_first     o529
_journal_page_last     o529
_journal_paper_category     QO
_journal_coeditor_code     OM2203
_publ_contact_author_name     'Brito, Iv\'an'
_publ_contact_author_address
;
Departamento de Qu\'imica
Facultad de Ciencias B\'asicas
Universidad de Antofagasta
Casilla 170
Antofagasta Chile
;
_publ_contact_author_email     ivanbritob@yahoo.com
_publ_contact_author_fax     '56(55)637457'
_publ_contact_author_phone     '56(55)637814'
_publ_section_title
;
Aromaticine, a sesquiterpene lactone from <i>Amblyopappus pusillus</i>
;
loop_
    _publ_author_name
    _publ_author_address
    'Brito, Iv\'an'
;
Departamento de Qu\'imica
Facultad de Ciencias B\'asicas
Universidad de Antofagasta
Casilla 170
Antofagasta
Chile
;
    'B\'orquez, Jorge'
;
Departamento de Qu\'imica
Facultad de Ciencias B\'asicas
Universidad de Antofagasta
Casilla 170
Antofagasta
Chile
;
    'Loyola, Luis Alberto'
;
Departamento de Qu\'imica
Facultad de Ciencias B\'asicas
Universidad de Antofagasta
Casilla 170
Antofagasta
Chile
;
    'L\'opez-Rodr\'iguez, Mat\'ias'
;
Instituto de Bio-Org\'anica 'Antonio Gonz\'alez', Universidad de La Laguna,
Astrof\'isico Francisco S\'anchez No. 2, La Laguna, Tenerife,
Spain
;
data_I
_audit_creation_method     'WinGX routine CIF_UPDATE'
_chemical_name_systematic
;
4a,8-dimethyl-3-methylene-3,3a,4,4a,7a,8,9,9a-octahydroazuleno[6,5-b]furan-\
2,5-dione
;
_chemical_formula_moiety     'C15 H18 O3'
_chemical_formula_sum     'C15 H18 O3'
_chemical_formula_iupac     'C15 H18 O3'
_chemical_formula_weight     246.29
_symmetry_cell_setting     orthorhombic
_symmetry_space_group_name_H-M     'P 21 21 21'
_symmetry_space_group_name_Hall     'P 2ac 2ab'
loop_
    _symmetry_equiv_pos_as_xyz
    'x, y, z'
    '-x+1/2, -y, z+1/2'
    'x+1/2, -y+1/2, -z'
    '-x, y+1/2, -z+1/2'
_cell_length_a     6.763(4)
_cell_length_b     9.932(5)
_cell_length_c     18.685(7)
_cell_angle_alpha     90
_cell_angle_beta     90
_cell_angle_gamma     90
_cell_volume     1255.1(11)
_cell_formula_units_Z     4
_cell_measurement_reflns_used     1595
_cell_measurement_theta_min     2.3
_cell_measurement_theta_max     27.5
_cell_measurement_temperature     295(2)
_exptl_crystal_description     needle
_exptl_crystal_colour     colourless
_exptl_crystal_size_max     0.40
_exptl_crystal_size_mid     0.10
_exptl_crystal_size_min     0.08
_exptl_crystal_density_diffrn     1.303
_exptl_crystal_density_method     'not measured'
_exptl_crystal_F_000     528
_exptl_absorpt_coefficient_mu     0.09
_exptl_absorpt_correction_type     none
_diffrn_radiation_type     MoK\a
_diffrn_radiation_wavelength     0.7107
_diffrn_radiation_source     'fine-focus sealed tube'
_diffrn_radiation_monochromator     graphite
_diffrn_measurement_device_type     'Nonius KappaCCD area-detector'
_diffrn_measurement_method     '\f and \w scans with \k  offsets'
_diffrn_reflns_number     16315
_diffrn_reflns_av_R_equivalents     0.051
_diffrn_reflns_theta_min     2.32
_diffrn_reflns_theta_max     27.49
_diffrn_reflns_theta_full     27.49
_diffrn_measured_fraction_theta_max     0.99
_diffrn_measured_fraction_theta_full     0.99
_diffrn_reflns_limit_h_min     -8
_diffrn_reflns_limit_h_max     8
_diffrn_reflns_limit_k_min     -12
_diffrn_reflns_limit_k_max     12
_diffrn_reflns_limit_l_min     -22
_diffrn_reflns_limit_l_max     24
_refine_special_details
;
 Refinement of F^2^ against ALL reflections.  The weighted R-factor wR and
 goodness of fit S are based on F^2^, conventional R-factors R are based
 on F, with F set to zero for negative F^2^. The threshold expression of
 F^2^ > 2sigma(F^2^) is used only for calculating R-factors(gt) etc. and is
 not relevant to the choice of reflections for refinement.  R-factors based
 on F^2^ are statistically about twice as large as those based on F, and R-
 factors based on ALL data will be even larger.
;
_reflns_number_total     1667
_reflns_number_gt     1432
_reflns_threshold_expression     I>2\s(I)
_refine_ls_structure_factor_coef     Fsqd
_refine_ls_matrix_type     full
_refine_ls_R_factor_gt     0.0573
_refine_ls_wR_factor_ref     0.1483
_refine_ls_goodness_of_fit_ref     1.195
_refine_ls_restrained_S_all     1.195
_refine_ls_number_reflns     1667
_refine_ls_number_parameters     167
_refine_ls_number_restraints     0
_refine_ls_hydrogen_treatment     constr
_refine_ls_weighting_scheme     calc
_refine_ls_weighting_details
         'calc w=1/[\s^2^(Fo^2^)+(0.0749P)^2^+0.1397P] where P=(Fo^2^+2Fc^2^)/3'
_refine_ls_shift/su_max     0
_refine_diff_density_max     0.243
_refine_diff_density_min     -0.233
_refine_ls_extinction_method     none
loop_
    _atom_type_symbol
    _atom_type_description
    _atom_type_scat_dispersion_real
    _atom_type_scat_dispersion_imag
    _atom_type_scat_source
    C C 0.0033 0 'International Tables Vol C Tables 4.2.6.8 and 6.1.1.4'
    H H 0 0 'International Tables Vol C Tables 4.2.6.8 and 6.1.1.4'
    O O 0.0106 0 'International Tables Vol C Tables 4.2.6.8 and 6.1.1.4'
_computing_data_collection     'COLLECT (Nonius, 1998)'
_computing_cell_refinement     'DENZO-SMN (Otwinowski & Minor, 1997)'
_computing_data_reduction     'DENZO-SMN (Otwinowski & Minor, 1997)'
_computing_structure_solution     'SIR97 (Altomare <i>et al.</i>,  1999)'
_computing_structure_refinement     'SHELXL97 (Sheldrick, 2008)'
_computing_molecular_graphics
                  'ORTEP-3 for Windows (Farrugia, 1997) and PLATON (Spek, 2003)'
_computing_publication_material     'WinGX (Farrugia, 1999)'
loop_
    _atom_site_type_symbol
    _atom_site_label
    _atom_site_fract_x
    _atom_site_fract_y
    _atom_site_fract_z
    _atom_site_U_iso_or_equiv
    _atom_site_adp_type
    _atom_site_calc_flag
    _atom_site_refinement_flags
    _atom_site_occupancy
    _atom_site_disorder_assembly
    _atom_site_disorder_group
    O O1 0.5372(3) 0.6338(2) 0.19079(12) 0.0407(6) Uani d . 1 . .
    O O2 0.5286(4) 0.6343(3) 0.07133(13) 0.0575(8) Uani d . 1 . .
    O O3 -0.2760(3) 0.8586(3) 0.34464(13) 0.0411(6) Uani d . 1 . .
    C C2 0.4451(5) 0.6506(3) 0.12748(18) 0.0388(8) Uani d . 1 . .
    C C3 0.2351(5) 0.6883(3) 0.14092(17) 0.0352(8) Uani d . 1 . .
    C C3A 0.1973(4) 0.6661(3) 0.21918(14) 0.0266(7) Uani d . 1 . .
    H H3A 0.147 0.5742 0.2248 0.032(3) Uiso calc R 1 . .
    C C4 0.0484(4) 0.7610(3) 0.25401(15) 0.0327(7) Uani d . 1 . .
    H H4A -0.0835 0.7355 0.2388 0.032(3) Uiso calc R 1 . .
    H H4B 0.0728 0.8517 0.2369 0.032(3) Uiso calc R 1 . .
    C C4A 0.0554(4) 0.7616(3) 0.33662(15) 0.0246(6) Uani d . 1 . .
    C C5 -0.1505(4) 0.7855(3) 0.36921(16) 0.0290(7) Uani d . 1 . .
    C C6 -0.1602(5) 0.7054(4) 0.43487(17) 0.0398(8) Uani d . 1 . .
    H H6 -0.257 0.7141 0.4699 0.032(3) Uiso calc R 1 . .
    C C7 -0.0114(4) 0.6190(3) 0.43729(17) 0.0362(8) Uani d . 1 . .
    H H7 0.0105 0.5602 0.4752 0.032(3) Uiso calc R 1 . .
    C C7A 0.1190(4) 0.6263(3) 0.37165(15) 0.0270(7) Uani d . 1 . .
    H H7A 0.0729 0.555 0.3394 0.032(3) Uiso calc R 1 . .
    C C8 0.3431(4) 0.6025(3) 0.38199(16) 0.0294(7) Uani d . 1 . .
    H H8 0.401 0.6854 0.4012 0.032(3) Uiso calc R 1 . .
    C C9 0.4455(5) 0.5710(3) 0.31060(17) 0.0335(7) Uani d . 1 . .
    H H9A 0.5868 0.5666 0.319 0.032(3) Uiso calc R 1 . .
    H H9B 0.4032 0.4824 0.295 0.032(3) Uiso calc R 1 . .
    C C9A 0.4083(4) 0.6694(3) 0.25025(15) 0.0301(7) Uani d . 1 . .
    H H9C 0.4391 0.7608 0.2665 0.032(3) Uiso calc R 1 . .
    C C10 0.3856(5) 0.4889(4) 0.43484(19) 0.0461(9) Uani d . 1 . .
    H H10A 0.3261 0.4071 0.4179 0.045(4) Uiso calc R 1 . .
    H H10B 0.3315 0.5116 0.4808 0.045(4) Uiso calc R 1 . .
    H H10C 0.5259 0.4766 0.4391 0.045(4) Uiso calc R 1 . .
    C C11 0.1178(6) 0.7350(4) 0.09104(18) 0.0545(10) Uani d . 1 . .
    H H11A 0.1645 0.7459 0.0446 0.065 Uiso calc R 1 . .
    H H11B -0.0123 0.7572 0.102 0.065 Uiso calc R 1 . .
    C C12 0.1774(5) 0.8833(3) 0.36430(17) 0.0316(7) Uani d . 1 . .
    H H12A 0.1202 0.9654 0.3468 0.045(4) Uiso calc R 1 . .
    H H12B 0.3112 0.876 0.3475 0.045(4) Uiso calc R 1 . .
    H H12C 0.1764 0.8838 0.4157 0.045(4) Uiso calc R 1 . .
loop_
    _atom_site_aniso_label
    _atom_site_aniso_U_11
    _atom_site_aniso_U_22
    _atom_site_aniso_U_33
    _atom_site_aniso_U_12
    _atom_site_aniso_U_13
    _atom_site_aniso_U_23
    O1 0.0379(12) 0.0473(14) 0.0370(13) 0.0043(12) 0.0092(10) -0.0058(11)
    O2 0.0744(17) 0.0583(17) 0.0399(14) 0.0075(16) 0.0252(13) 0.0018(13)
    O3 0.0294(11) 0.0432(14) 0.0507(14) 0.0076(11) 0.0000(11) -0.0008(12)
    C2 0.0501(19) 0.0310(18) 0.0353(19) 0.0002(16) 0.0102(15) 0.0002(15)
    C3 0.0500(19) 0.0281(17) 0.0274(17) 0.0009(15) 0.0029(14) -0.0045(14)
    C3A 0.0305(14) 0.0260(16) 0.0233(15) -0.0010(13) -0.0010(11) -0.0018(13)
    C4 0.0326(16) 0.0393(18) 0.0261(15) 0.0081(14) -0.0029(12) 0.0022(14)
    C4A 0.0240(13) 0.0245(15) 0.0252(14) 0.0024(12) 0.0008(11) -0.0011(12)
    C5 0.0255(14) 0.0283(17) 0.0330(17) -0.0014(13) -0.0005(12) -0.0081(13)
    C6 0.0352(16) 0.054(2) 0.0303(17) -0.0053(16) 0.0080(13) 0.0012(16)
    C7 0.0379(16) 0.0404(19) 0.0304(17) -0.0079(15) -0.0037(13) 0.0074(15)
    C7A 0.0319(15) 0.0249(16) 0.0242(15) -0.0043(12) -0.0046(12) 0.0003(13)
    C8 0.0327(15) 0.0254(16) 0.0300(16) 0.0023(13) -0.0054(12) 0.0027(13)
    C9 0.0312(15) 0.0315(17) 0.0378(18) 0.0063(14) -0.0044(14) -0.0028(14)
    C9A 0.0296(14) 0.0312(17) 0.0295(16) 0.0037(12) 0.0026(12) -0.0045(14)
    C10 0.047(2) 0.043(2) 0.048(2) 0.0062(17) -0.0088(18) 0.0134(18)
    C11 0.073(3) 0.063(3) 0.0277(18) 0.017(2) -0.0028(17) 0.0011(18)
    C12 0.0318(15) 0.0259(17) 0.0369(18) -0.0006(13) 0.0002(13) 0.0009(14)
_geom_special_details
;
 All esds (except the esd in the dihedral angle between two l.s. planes)
 are estimated using the full covariance matrix.  The cell esds are taken
 into account individually in the estimation of esds in distances, angles
 and torsion angles; correlations between esds in cell parameters are only
 used when they are defined by crystal symmetry.  An approximate (isotropic)
 treatment of cell esds is used for estimating esds involving l.s. planes.
;
loop_
    _geom_bond_atom_site_label_1
    _geom_bond_atom_site_label_2
    _geom_bond_site_symmetry_2
    _geom_bond_distance
    _geom_bond_publ_flag
    O1 C2 . 1.347(4) ?
    O1 C9A . 1.456(3) ?
    O2 C2 . 1.202(4) ?
    O3 C5 . 1.208(4) ?
    C2 C3 . 1.490(5) ?
    C3 C11 . 1.309(5) ?
    C3 C3A . 1.501(4) ?
    C3A C4 . 1.525(4) ?
    C3A C9A . 1.541(4) ?
    C3A H3A . 0.98 ?
    C4 C4A . 1.544(4) ?
    C4 H4A . 0.97 ?
    C4 H4B . 0.97 ?
    C4A C5 . 1.538(4) ?
    C4A C12 . 1.552(4) ?
    C4A C7A . 1.555(4) ?
    C5 C6 . 1.463(5) ?
    C6 C7 . 1.323(5) ?
    C6 H6 . 0.93 ?
    C7 C7A . 1.512(4) ?
    C7 H7 . 0.93 ?
    C7A C8 . 1.546(4) ?
    C7A H7A . 0.98 ?
    C8 C10 . 1.526(4) ?
    C8 C9 . 1.535(4) ?
    C8 H8 . 0.98 ?
    C9 C9A . 1.513(4) ?
    C9 H9A . 0.97 ?
    C9 H9B . 0.97 ?
    C9A H9C . 0.98 ?
    C10 H10A . 0.96 ?
    C10 H10B . 0.96 ?
    C10 H10C . 0.96 ?
    C11 H11A . 0.93 ?
    C11 H11B . 0.93 ?
    C12 H12A . 0.96 ?
    C12 H12B . 0.96 ?
    C12 H12C . 0.96 ?
loop_
    _geom_angle_atom_site_label_1
    _geom_angle_atom_site_label_2
    _geom_angle_atom_site_label_3
    _geom_angle_site_symmetry_1
    _geom_angle_site_symmetry_3
    _geom_angle
    _geom_angle_publ_flag
    C2 O1 C9A . . 111.3(2) ?
    O2 C2 O1 . . 122.2(3) ?
    O2 C2 C3 . . 128.9(3) ?
    O1 C2 C3 . . 108.9(3) ?
    C11 C3 C2 . . 123.2(3) ?
    C11 C3 C3A . . 130.0(3) ?
    C2 C3 C3A . . 106.8(3) ?
    C3 C3A C4 . . 115.9(3) ?
    C3 C3A C9A . . 101.9(2) ?
    C4 C3A C9A . . 116.0(2) ?
    C3 C3A H3A . . 107.5 ?
    C4 C3A H3A . . 107.5 ?
    C9A C3A H3A . . 107.5 ?
    C3A C4 C4A . . 114.1(2) ?
    C3A C4 H4A . . 108.7 ?
    C4A C4 H4A . . 108.7 ?
    C3A C4 H4B . . 108.7 ?
    C4A C4 H4B . . 108.7 ?
    H4A C4 H4B . . 107.6 ?
    C5 C4A C4 . . 111.6(2) ?
    C5 C4A C12 . . 103.2(2) ?
    C4 C4A C12 . . 110.6(2) ?
    C5 C4A C7A . . 102.5(2) ?
    C4 C4A C7A . . 115.2(2) ?
    C12 C4A C7A . . 112.7(2) ?
    O3 C5 C6 . . 127.9(3) ?
    O3 C5 C4A . . 125.4(3) ?
    C6 C5 C4A . . 106.8(3) ?
    C7 C6 C5 . . 110.3(3) ?
    C7 C6 H6 . . 124.8 ?
    C5 C6 H6 . . 124.8 ?
    C6 C7 C7A . . 112.6(3) ?
    C6 C7 H7 . . 123.7 ?
    C7A C7 H7 . . 123.7 ?
    C7 C7A C8 . . 117.6(2) ?
    C7 C7A C4A . . 102.8(2) ?
    C8 C7A C4A . . 117.1(2) ?
    C7 C7A H7A . . 106.1 ?
    C8 C7A H7A . . 106.1 ?
    C4A C7A H7A . . 106.1 ?
    C10 C8 C9 . . 109.1(3) ?
    C10 C8 C7A . . 112.2(3) ?
    C9 C8 C7A . . 111.4(2) ?
    C10 C8 H8 . . 108 ?
    C9 C8 H8 . . 108 ?
    C7A C8 H8 . . 108 ?
    C9A C9 C8 . . 116.2(2) ?
    C9A C9 H9A . . 108.2 ?
    C8 C9 H9A . . 108.2 ?
    C9A C9 H9B . . 108.2 ?
    C8 C9 H9B . . 108.2 ?
    H9A C9 H9B . . 107.4 ?
    O1 C9A C9 . . 108.2(2) ?
    O1 C9A C3A . . 105.2(2) ?
    C9 C9A C3A . . 114.9(3) ?
    O1 C9A H9C . . 109.4 ?
    C9 C9A H9C . . 109.4 ?
    C3A C9A H9C . . 109.4 ?
    C8 C10 H10A . . 109.5 ?
    C8 C10 H10B . . 109.5 ?
    H10A C10 H10B . . 109.5 ?
    C8 C10 H10C . . 109.5 ?
    H10A C10 H10C . . 109.5 ?
    H10B C10 H10C . . 109.5 ?
    C3 C11 H11A . . 120 ?
    C3 C11 H11B . . 120 ?
    H11A C11 H11B . . 120 ?
    C4A C12 H12A . . 109.5 ?
    C4A C12 H12B . . 109.5 ?
    H12A C12 H12B . . 109.5 ?
    C4A C12 H12C . . 109.5 ?
    H12A C12 H12C . . 109.5 ?
    H12B C12 H12C . . 109.5 ?
loop_
    _geom_torsion_atom_site_label_1
    _geom_torsion_atom_site_label_2
    _geom_torsion_atom_site_label_3
    _geom_torsion_atom_site_label_4
    _geom_torsion_site_symmetry_1
    _geom_torsion_site_symmetry_2
    _geom_torsion_site_symmetry_3
    _geom_torsion_site_symmetry_4
    _geom_torsion
    _geom_torsion_publ_flag
    C9A O1 C2 O2 . . . . 175.7(3) ?
    C9A O1 C2 C3 . . . . -5.1(4) ?
    O2 C2 C3 C11 . . . . -13.6(6) ?
    O1 C2 C3 C11 . . . . 167.1(3) ?
    O2 C2 C3 C3A . . . . 168.1(4) ?
    O1 C2 C3 C3A . . . . -11.1(4) ?
    C11 C3 C3A C4 . . . . -30.1(5) ?
    C2 C3 C3A C4 . . . . 148.0(3) ?
    C11 C3 C3A C9A . . . . -157.0(4) ?
    C2 C3 C3A C9A . . . . 21.1(3) ?
    C3 C3A C4 C4A . . . . -164.1(3) ?
    C9A C3A C4 C4A . . . . -44.6(4) ?
    C3A C4 C4A C5 . . . . -147.0(3) ?
    C3A C4 C4A C12 . . . . 98.7(3) ?
    C3A C4 C4A C7A . . . . -30.6(4) ?
    C4 C4A C5 O3 . . . . -36.1(4) ?
    C12 C4A C5 O3 . . . . 82.7(3) ?
    C7A C4A C5 O3 . . . . -160.0(3) ?
    C4 C4A C5 C6 . . . . 144.9(3) ?
    C12 C4A C5 C6 . . . . -96.3(3) ?
    C7A C4A C5 C6 . . . . 21.0(3) ?
    O3 C5 C6 C7 . . . . 168.1(3) ?
    C4A C5 C6 C7 . . . . -13.0(4) ?
    C5 C6 C7 C7A . . . . -1.4(4) ?
    C6 C7 C7A C8 . . . . 145.1(3) ?
    C6 C7 C7A C4A . . . . 14.8(3) ?
    C5 C4A C7A C7 . . . . -20.9(3) ?
    C4 C4A C7A C7 . . . . -142.3(3) ?
    C12 C4A C7A C7 . . . . 89.5(3) ?
    C5 C4A C7A C8 . . . . -151.4(3) ?
    C4 C4A C7A C8 . . . . 87.2(3) ?
    C12 C4A C7A C8 . . . . -41.0(4) ?
    C7 C7A C8 C10 . . . . 40.3(4) ?
    C4A C7A C8 C10 . . . . 163.6(3) ?
    C7 C7A C8 C9 . . . . 163.0(3) ?
    C4A C7A C8 C9 . . . . -73.8(3) ?
    C10 C8 C9 C9A . . . . 176.3(3) ?
    C7A C8 C9 C9A . . . . 51.9(4) ?
    C2 O1 C9A C9 . . . . 142.0(3) ?
    C2 O1 C9A C3A . . . . 18.7(3) ?
    C8 C9 C9A O1 . . . . 172.3(2) ?
    C8 C9 C9A C3A . . . . -70.5(4) ?
    C3 C3A C9A O1 . . . . -23.8(3) ?
    C4 C3A C9A O1 . . . . -150.6(3) ?
    C3 C3A C9A C9 . . . . -142.7(3) ?
    C4 C3A C9A C9 . . . . 90.5(3) ?
