# Supplementary material for: Aromaticine, a sesquiterpene lactone from Amblyopappus pusillus
Source: Acta Crystallogr Sect E Struct Rep Online. 2008 Jan 30;64(Pt 2):o529. doi: 10.1107/S1600536808002729 (PMC2960399; doi:10.1107/S1600536808002729)
Supplement: Supplementary file 2 [file e-64-0o529-Isup2.hkl]

#
# h,k,l, Fc-squared, Fo-squared, sigma(Fo-squared) and status flag
#
data_I
_shelx_title ' Compound AP1                                    P 21 21'
_shelx_refln_list_code          4
_shelx_F_calc_maximum       91.26
_exptl_crystal_F_000       528.00
_reflns_d_resolution_high  0.7697
 
loop_
 _symmetry_equiv_pos_as_xyz
 'x, y, z'
 '-x+1/2, -y, z+1/2'
 'x+1/2, -y+1/2, -z'
 '-x, y+1/2, -z+1/2'
 
_cell_length_a     6.7630
_cell_length_b     9.9320
_cell_length_c    18.6850
_cell_angle_alpha  90.000
_cell_angle_beta   90.000
_cell_angle_gamma  90.000
 
_shelx_F_squared_multiplier     1.000
 
loop_
 _refln_index_h
 _refln_index_k
 _refln_index_l
 _refln_F_squared_calc
 _refln_F_squared_meas
 _refln_F_squared_sigma
 _refln_observed_status
   2   0   0     2291.23     2158.66     34.81 o
   4   0   0        0.01       -2.19      2.19 o
   6   0   0        7.28        5.47      3.28 o
   8   0   0       32.17       20.20     10.29 o
   2   1   0      580.06      618.45      8.15 o
   3   1   0       45.78       49.26      0.99 o
   4   1   0       24.22       22.33      1.09 o
   5   1   0       10.18        6.62      2.19 o
   6   1   0      423.16      416.17     19.10 o
   7   1   0       99.92      111.81     12.37 o
   8   1   0       26.58       21.89      6.13 o
   2   2   0        8.75        8.15      0.55 o
   3   2   0      890.19      903.70     12.64 o
   4   2   0       12.59       14.18      0.55 o
   5   2   0       68.85       69.34      2.74 o
   6   2   0        2.57       -2.74      2.74 o
   7   2   0        0.03        9.25      4.43 o
   8   2   0       22.59       38.75      8.15 o
   1   3   0     1438.09     1524.56     25.56 o
   2   3   0       84.33       78.21      2.08 o
   3   3   0      618.54      641.93      9.47 o
   4   3   0      451.74      462.25     11.06 o
   5   3   0        0.61       -0.55      1.09 o
   6   3   0       76.10       72.13      4.00 o
   7   3   0      115.05      125.55     18.88 o
   8   3   0        2.97       12.64      4.98 o
   0   4   0     3661.43     3733.95    117.23 o
   1   4   0      199.91      206.33      5.36 o
   2   4   0        1.39        3.23      1.09 o
   3   4   0      466.83      486.66      7.22 o
   4   4   0      472.91      477.46     11.22 o
   5   4   0      176.85      160.19      4.76 o
   6   4   0       48.11       49.26      2.63 o
   7   4   0        9.02        8.70      4.43 o
   8   4   0        2.86       -0.55      4.43 o
   1   5   0      197.45      195.71      5.25 o
   2   5   0        9.68        9.25      1.70 o
   3   5   0        0.12        0.55      1.09 o
   4   5   0      400.55      382.51     10.07 o
   5   5   0        2.51        4.32      1.64 o
   6   5   0       44.57       38.75      4.38 o
   7   5   0        1.04       -5.97      5.97 o
   8   5   0        2.02       16.36      7.17 o
   1   6   0      149.35      131.95      3.78 o
   2   6   0      227.90      240.59      7.99 o
   3   6   0        0.39        0.55      2.19 o
   4   6   0       11.32        9.25      2.13 o
   5   6   0       32.30       32.29      2.13 o
   6   6   0       56.92       58.18      7.11 o
   7   6   0        4.30        9.85      9.25 o
   1   7   0       78.04       79.85      3.78 o
   2   7   0      181.13      180.33      6.29 o
   3   7   0       13.52       17.51      2.13 o
   4   7   0      230.81      229.10     10.62 o
   5   7   0        0.03        6.62      2.79 o
   6   7   0        2.34        3.89      2.74 o
   7   7   0       50.66       16.97      9.25 o
   0   8   0      951.24      971.02     70.00 o
   1   8   0        0.04        7.61      3.89 o
   2   8   0      250.96      211.75      9.52 o
   3   8   0      211.64      193.74     11.71 o
   4   8   0        1.68        0.00      5.47 o
   5   8   0       46.50       42.58      8.87 o
   6   8   0       17.90       25.78      7.11 o
   1   9   0       49.86       45.37      5.36 o
   2   9   0      426.10      422.84     25.01 o
   3   9   0        1.02        0.55      4.43 o
   4   9   0       13.41       20.80      6.62 o
   5   9   0      172.97      136.82     26.82 o
   6   9   0        9.81       32.29     11.44 o
   1  10   0        0.31        8.70      5.91 o
   2  10   0      139.04      127.14     17.40 o
   3  10   0        6.36       14.72      6.62 o
   4  10   0       46.85       55.72     12.59 o
   5  10   0       78.79       72.90     18.01 o
   1  11   0       24.86       26.27      7.17 o
   2  11   0        0.00        8.15      4.93 o
   3  11   0       15.50       15.82      7.06 o
   4  11   0       33.87       38.75     13.68 o
   0  12   0        1.71       14.18      9.36 o
   1  12   0       66.31       69.34     17.51 o
   2  12   0        6.92       18.55      7.66 o
   3  12   0       62.05       56.37     17.90 o
   1   0   1      115.55      117.34      2.52 o
   2   0   1     2465.41     2402.09     34.43 o
   3   0   1     1163.78     1130.17     15.71 o
   4   0   1        9.91       10.89      0.60 o
   5   0   1       27.95       22.33      2.19 o
   6   0   1       28.01       33.93      3.28 o
   7   0   1       35.93       41.70      5.42 o
   8   0   1       63.35       66.66     14.12 o
   0   1   1     1191.03       -0.55      0.55 o
   1   1   1     2797.72     2682.75     89.65 o
   2   1   1     1195.82     1134.88      9.47 o
   3   1   1     2108.14     2108.96     17.19 o
   4   1   1      141.27      167.97      2.41 o
   5   1   1      122.01      111.32      3.45 o
   6   1   1       81.74       76.95      3.28 o
   7   1   1        2.11        3.23      2.19 o
   8   1   1        0.75       -2.68      2.68 o
   1   2   1     2865.21     2867.57     47.62 o
   2   2   1     3070.66     3074.12     28.51 o
   3   2   1      153.84      175.35      2.46 o
   4   2   1      154.21      157.84      1.75 o
   5   2   1        9.79       11.49      0.49 o
   6   2   1       14.88       16.36      2.30 o
   7   2   1        8.01        8.15      2.68 o
   8   2   1        8.94        6.62      3.23 o
   0   3   1      574.53      540.73      9.80 o
   1   3   1     2611.88     2665.78     29.01 o
   2   3   1      167.04      189.86      2.57 o
   3   3   1      226.40      224.17      2.08 o
   4   3   1        5.89        7.11      0.49 o
   5   3   1      545.73      539.64     10.89 o
   6   3   1        0.68        2.19      0.55 o
   7   3   1        0.48        0.00      5.47 o
   8   3   1       15.84       28.95      5.04 o
   0   4   1      208.30      232.66      4.98 o
   1   4   1     2586.11     2690.03     31.52 o
   2   4   1      646.13      686.53      7.33 o
   3   4   1      315.84      314.48      4.16 o
   4   4   1      204.21      197.68      3.94 o
   5   4   1       17.03       14.72      1.09 o
   6   4   1      106.35       97.91      3.23 o
   7   4   1       34.42       36.12      5.09 o
   8   4   1       19.10       19.16      4.32 o
   0   5   1       52.46       59.60      2.90 o
   1   5   1      503.91      502.31      7.33 o
   2   5   1      447.00      468.27      5.09 o
   3   5   1      199.94      202.99      4.65 o
   4   5   1      404.55      377.96      7.28 o
   5   5   1      394.95      391.70      8.32 o
   6   5   1       11.10        6.62      1.70 o
   7   5   1       47.17       49.91      8.26 o
   8   5   1       34.34       42.58      9.80 o
   0   6   1      181.02      178.42      5.64 o
   1   6   1      818.01      845.58     12.26 o
   2   6   1      815.06      860.63     17.84 o
   3   6   1       74.45       64.75      2.24 o
   4   6   1       35.31       33.93      1.64 o
   5   6   1       56.59       58.51      2.13 o
   6   6   1       18.31       14.72      2.13 o
   7   6   1       24.83       38.42      9.30 o
   0   7   1      341.48      369.81     14.39 o
   1   7   1      393.43      415.18     10.51 o
   2   7   1       12.23       14.72      1.64 o
   3   7   1      126.06      124.51      3.67 o
   4   7   1      103.01      104.04      3.83 o
   5   7   1       40.58       37.87      3.72 o
   6   7   1       34.33       32.84      3.78 o
   7   7   1       27.82       34.48      9.91 o
   0   8   1      145.83      145.75      9.03 o
   1   8   1       67.11       61.41      4.38 o
   2   8   1       66.28       61.41      3.28 o
   3   8   1       18.34       19.16      3.28 o
   4   8   1       21.60       26.27      3.34 o
   5   8   1       65.08       58.51      7.17 o
   6   8   1        8.14       13.14      3.89 o
   0   9   1       25.83       35.03      5.53 o
   1   9   1       24.49       23.42      3.17 o
   2   9   1       56.13       59.22      4.32 o
   3   9   1      120.46      114.28     11.49 o
   4   9   1       85.57       87.57     11.38 o
   5   9   1       29.22       32.29      5.04 o
   6   9   1       39.91       53.64     12.70 o
   0  10   1      229.27      240.59     31.91 o
   1  10   1        4.26       12.64      3.83 o
   2  10   1       87.04       96.54      9.63 o
   3  10   1        7.49        7.11      3.23 o
   4  10   1        1.37        0.55      3.89 o
   5  10   1        1.65       11.49      3.34 o
   0  11   1       67.98      101.69     19.32 o
   1  11   1       43.75       41.98      6.95 o
   2  11   1       13.69       19.16      4.93 o
   3  11   1       67.00       67.81     10.40 o
   4  11   1       15.61       20.20      6.08 o
   0  12   1        9.75       28.95      9.80 o
   1  12   1       16.46       20.20      6.08 o
   2  12   1       20.48       13.68      4.82 o
   3  12   1       26.71       26.71      7.01 o
   2   0   2      125.08      108.86      1.97 o
   3   0   2     2896.86     3097.49     36.45 o
   4   0   2       52.55       48.27      1.64 o
   5   0   2        0.01       -0.55      1.09 o
   6   0   2      209.19      198.34      9.91 o
   7   0   2       53.80       48.27      6.51 o
   8   0   2      108.96      121.94     19.65 o
   2   1   2      513.03      548.39      4.38 o
   3   1   2      391.03      410.47      3.78 o
   4   1   2      603.45      594.26      5.69 o
   5   1   2       29.87       29.44      1.04 o
   6   1   2      192.47      167.36      5.47 o
   7   1   2       57.47       58.51      5.04 o
   8   1   2       42.25       46.03      6.68 o
   0   2   2     1588.78     1530.03     53.09 o
   1   2   2     6260.71     5906.01     71.92 o
   2   2   2     1127.42     1166.62     11.16 o
   3   2   2      366.10      373.42      3.61 o
   4   2   2      173.00      166.76      3.01 o
   5   2   2      246.97      241.30      4.38 o
   6   2   2      372.40      352.02     10.51 o
   7   2   2        5.82       10.40      2.74 o
   8   2   2       15.83       15.82      3.89 o
   0   3   2     8328.36     8124.98    113.89 o
   1   3   2     1799.40     1796.95     19.81 o
   2   3   2       24.63       31.80      1.04 o
   3   3   2      191.18      201.62      1.97 o
   4   3   2      398.33      413.32      6.68 o
   5   3   2       21.16       21.24      1.09 o
   6   3   2       64.38       61.79      2.19 o
   7   3   2       17.31       22.99      3.83 o
   8   3   2       24.21       35.57      6.13 o
   0   4   2      227.64      216.51      5.53 o
   1   4   2      429.38      450.21      5.97 o
   2   4   2      586.54      621.95      7.01 o
   3   4   2      166.60      158.99      2.35 o
   4   4   2       94.37      105.46      2.41 o
   5   4   2      527.17      513.91     10.62 o
   6   4   2       17.92       19.16      1.04 o
   7   4   2       24.60       36.72      4.82 o
   8   4   2       26.78       31.25      6.02 o
   0   5   2      247.24      286.89      6.35 o
   1   5   2      821.80      792.05      9.19 o
   2   5   2       10.86        7.61      1.04 o
   3   5   2      316.35      307.86      5.75 o
   4   5   2      109.71      112.31      2.96 o
   5   5   2       43.23       46.96      1.59 o
   6   5   2       12.25       10.89      1.70 o
   7   5   2       15.65       24.57      5.58 o
   8   5   2        6.03       18.55      5.42 o
   0   6   2        2.82        1.64      1.64 o
   1   6   2      329.11      336.42      7.72 o
   2   6   2      265.48      281.37      6.29 o
   3   6   2       82.02       87.57      2.19 o
   4   6   2       98.38       99.77      2.79 o
   5   6   2       90.69       83.68      3.45 o
   6   6   2       19.07       17.51      2.74 o
   7   6   2       45.55       54.29     11.38 o
   0   7   2      209.60      202.34      7.99 o
   1   7   2       76.34       73.72      2.79 o
   2   7   2       27.40       26.71      1.70 o
   3   7   2       32.29       37.27      2.30 o
   4   7   2      347.36      330.40     10.18 o
   5   7   2       48.99       50.90      5.04 o
   6   7   2        2.24        4.93      2.68 o
   7   7   2       13.81       19.76      8.32 o
   0   8   2       29.61       41.98      6.95 o
   1   8   2      261.69      274.36     10.84 o
   2   8   2       51.91       46.96      3.23 o
   3   8   2       30.83       33.93      3.28 o
   4   8   2       37.07       32.84      4.27 o
   5   8   2       63.13       66.28      7.61 o
   6   8   2        0.61        3.89      2.74 o
   0   9   2        5.42        7.11      4.87 o
   1   9   2      414.23      370.69     14.39 o
   2   9   2       12.89       16.97      3.28 o
   3   9   2      111.17      108.37      9.25 o
   4   9   2       49.44       41.10      6.62 o
   5   9   2       17.35       21.24      4.32 o
   6   9   2       47.16       51.94     12.15 o
   0  10   2      157.31      150.29     20.63 o
   1  10   2       22.42       28.95      4.27 o
   2  10   2        9.89       14.18      3.34 o
   3  10   2        3.18        5.47      3.83 o
   4  10   2        2.60        2.74      3.28 o
   5  10   2       33.84       41.70      7.22 o
   0  11   2      121.34      118.87     21.95 o
   1  11   2       33.62       41.70      7.22 o
   2  11   2       19.50       25.07      5.36 o
   3  11   2       63.23       65.13      9.80 o
   4  11   2        6.25       13.68      5.53 o
   0  12   2       68.21       50.24     13.24 o
   1  12   2        7.13       20.20      6.51 o
   2  12   2        9.83        9.25      4.98 o
   3  12   2        3.85       11.99      4.87 o
   2   0   3      170.27      169.77      2.46 o
   3   0   3      206.33      199.00      3.28 o
   4   0   3        1.85       -0.55      0.55 o
   5   0   3       44.02       43.24      1.53 o
   6   0   3        0.22        3.89      2.74 o
   7   0   3       47.67       36.72      5.36 o
   8   0   3       25.28       32.84      7.22 o
   2   1   3      516.58      476.42      4.10 o
   3   1   3       79.22       91.56      0.88 o
   4   1   3      448.59      455.19      4.00 o
   5   1   3       43.09       39.90      1.20 o
   6   1   3        2.90        2.74      0.55 o
   7   1   3       43.12       47.62      4.54 o
   8   1   3       12.25       16.36      4.38 o
   0   2   3      755.74      776.34     19.54 o
   1   2   3      680.60      681.66      7.33 o
   2   2   3     1058.17     1055.90      9.14 o
   3   2   3     1075.57     1133.29     11.00 o
   4   2   3      243.49      224.89      3.50 o
   5   2   3       96.26       92.88      2.24 o
   6   2   3       92.50       84.94      3.45 o
   7   2   3       54.60       53.64      4.82 o
   8   2   3       34.64       44.44      7.77 o
   0   3   3      555.11      588.57     10.23 o
   1   3   3      370.35      394.49      4.65 o
   2   3   3     1014.09     1127.00     11.00 o
   3   3   3      298.37      298.88      3.23 o
   4   3   3      261.41      249.35      4.43 o
   5   3   3       67.30       68.96      1.53 o
   6   3   3      136.57      132.50      4.32 o
   7   3   3       69.21       65.51      7.17 o
   8   3   3       29.07       43.84      7.11 o
   0   4   3      135.32      145.14      3.94 o
   1   4   3       41.19       46.68      1.59 o
   2   4   3       41.43       52.92      1.04 o
   3   4   3      161.19      144.60      2.24 o
   4   4   3      213.47      223.46      4.21 o
   5   4   3      143.00      149.14      4.00 o
   6   4   3       24.51       21.24      1.09 o
   7   4   3        1.94        3.23      3.28 o
   8   4   3       18.00       24.57      6.02 o
   0   5   3      457.12      511.78     10.56 o
   1   5   3        9.29        8.70      1.09 o
   2   5   3      953.10      975.40     11.71 o
   3   5   3       40.70       41.70      1.53 o
   4   5   3       13.45       17.51      1.15 o
   5   5   3        3.28        3.23      1.09 o
   6   5   3        7.26        3.23      1.09 o
   7   5   3       13.89       21.89      4.82 o
   8   5   3       42.49       52.60     13.57 o
   0   6   3      114.05      116.79      4.05 o
   1   6   3      136.45      139.56      3.34 o
   2   6   3      308.45      308.68      6.57 o
   3   6   3       10.39       14.18      1.04 o
   4   6   3        3.61        6.62      1.09 o
   5   6   3      131.60      125.55      4.21 o
   6   6   3       16.70       19.76      2.68 o
   7   6   3       18.74       35.57      8.10 o
   0   7   3      565.08      591.96     18.23 o
   1   7   3      905.18      879.95     16.64 o
   2   7   3      146.03      141.26      3.89 o
   3   7   3       27.42       23.42      1.59 o
   4   7   3       10.37       12.64      1.64 o
   5   7   3      144.10      124.02     10.40 o
   6   7   3       29.49       31.80      4.49 o
   7   7   3        9.81        5.47      4.38 o
   0   8   3      160.31      167.36      9.69 o
   1   8   3       36.95       36.12      3.39 o
   2   8   3      187.20      165.56      6.62 o
   3   8   3       13.67       14.72      2.13 o
   4   8   3       11.10       12.64      2.68 o
   5   8   3       46.39       48.27      6.18 o
   6   8   3       22.97       21.24      4.98 o
   0   9   3       28.51       36.12      5.91 o
   1   9   3       20.27       16.97      2.13 o
   2   9   3      134.58      139.01      8.81 o
   3   9   3       25.55       24.14      3.89 o
   4   9   3        4.12        8.70      2.74 o
   5   9   3       19.42       21.24      4.32 o
   6   9   3       16.18       17.51      7.66 o
   0  10   3      119.18      112.31     15.87 o
   1  10   3       51.79       37.27      5.42 o
   2  10   3       68.88       70.16      8.21 o
   3  10   3       21.01       19.16      4.32 o
   4  10   3        0.62        1.64      3.34 o
   5  10   3       38.43       46.03      9.85 o
   0  11   3        6.87       18.55      6.62 o
   1  11   3       29.07       32.84      5.36 o
   2  11   3       58.29       62.50     10.02 o
   3  11   3        2.64        7.61      4.93 o
   4  11   3       38.84       38.42     11.00 o
   0  12   3        0.08       -6.02      7.72 o
   1  12   3       42.88       55.72     10.45 o
   2  12   3       18.22       14.72      7.17 o
   3  12   3       38.79       53.64     12.70 o
   1   0   4       66.23       76.13      3.67 o
   2   0   4     1279.65     1318.28     16.97 o
   3   0   4     1500.23     1720.43     21.34 o
   4   0   4       74.65       85.82      2.63 o
   5   0   4       58.66       56.75      2.13 o
   6   0   4       42.91       39.90      2.08 o
   7   0   4      134.23      134.09     14.61 o
   8   0   4       15.33       13.14      5.42 o
   1   1   4      314.76      322.80      5.91 o
   2   1   4      323.94      342.44      3.45 o
   3   1   4       85.12       89.32      0.88 o
   4   1   4       17.00       20.80      1.09 o
   5   1   4      208.84      206.99      4.71 o
   6   1   4       32.24       33.39      1.64 o
   7   1   4       11.99       10.89      2.79 o
   8   1   4      104.32      111.32     15.32 o
   0   2   4      244.34      255.31      5.25 o
   1   2   4      467.44      439.37      4.93 o
   2   2   4      174.99      184.77      1.92 o
   3   2   4      368.01      406.64      4.71 o
   4   2   4        1.91        1.64      0.55 o
   5   2   4      171.73      172.84      3.67 o
   6   2   4      136.36      140.11      4.98 o
   7   2   4       28.64       28.95      4.27 o
   8   2   4       17.77       16.36      4.38 o
   0   3   4     1788.64     1863.01     24.25 o
   1   3   4     2244.86     2363.29     20.47 o
   2   3   4      326.43      359.08      3.56 o
   3   3   4      207.04      204.96      2.68 o
   4   3   4      222.33      220.01      4.16 o
   5   3   4       18.76       19.16      1.04 o
   6   3   4       10.81       10.89      1.09 o
   7   3   4       21.94       20.20      3.34 o
   8   3   4       14.23       29.44      5.58 o
   0   4   4     1599.07     1693.40     28.90 o
   1   4   4      363.03      379.77      4.54 o
   2   4   4      156.38      151.44      2.30 o
   3   4   4       73.48       76.13      1.64 o
   4   4   4       39.82       40.50      1.81 o
   5   4   4       11.29       10.40      1.04 o
   6   4   4       23.83       20.20      2.08 o
   7   4   4        9.47       16.36      4.38 o
   8   4   4       16.70       31.25      7.61 o
   0   5   4      331.13      335.55      7.72 o
   1   5   4       74.62       84.12      2.13 o
   2   5   4       71.47       91.56      1.81 o
   3   5   4       58.13       55.72      1.75 o
   4   5   4       83.64       78.21      2.08 o
   5   5   4       48.64       42.58      1.53 o
   6   5   4       10.03       10.89      1.70 o
   7   5   4       12.97       25.78      5.97 o
   0   6   4       34.15       35.57      3.34 o
   1   6   4      396.16      400.08      9.36 o
   2   6   4       35.29       34.48      1.64 o
   3   6   4       42.53       42.58      1.53 o
   4   6   4      229.18      231.23      5.69 o
   5   6   4       64.10       69.34      2.74 o
   6   6   4       20.41       19.76      3.72 o
   7   6   4       11.34       22.33      6.62 o
   0   7   4      214.47      218.59      8.32 o
   1   7   4       77.78       67.81      2.30 o
   2   7   4       11.82       10.40      1.64 o
   3   7   4       89.02       81.11      2.52 o
   4   7   4       31.04       32.84      2.13 o
   5   7   4       47.96       36.12      4.49 o
   6   7   4       13.10       13.68      3.28 o
   7   7   4       14.54       20.80      7.06 o
   0   8   4      252.81      255.31     15.71 o
   1   8   4       11.57       15.27      2.74 o
   2   8   4       45.01       48.27      3.23 o
   3   8   4      127.03      118.33      5.58 o
   4   8   4      133.61      137.37     11.49 o
   5   8   4        6.40        7.61      3.23 o
   6   8   4        2.23        2.74      2.74 o
   0   9   4       95.94       84.94     12.10 o
   1   9   4       99.14       92.88      5.86 o
   2   9   4      119.70      113.78      6.51 o
   3   9   4       52.21       62.50      8.15 o
   4   9   4       32.87       40.50      5.97 o
   5   9   4       29.16       26.71      4.38 o
   6   9   4       16.04        9.25      5.42 o
   0  10   4       49.95       51.94     11.44 o
   1  10   4        2.43        9.25      3.83 o
   2  10   4       39.85       43.24      7.06 o
   3  10   4       45.13       46.68      7.01 o
   4  10   4       10.20       16.97      4.43 o
   5  10   4        6.37       16.97      4.43 o
   0  11   4        1.36       10.89      6.02 o
   1  11   4       13.50       33.93      9.80 o
   2  11   4        9.88       14.72      4.32 o
   3  11   4       41.79       45.37      8.81 o
   4  11   4       13.94        3.23      4.38 o
   0  12   4      135.52      172.23     58.94 o
   1  12   4        8.30        3.23      3.78 o
   2  12   4       11.98       12.64      5.47 o
   1   0   5       20.03       20.80      1.70 o
   2   0   5       69.13       68.96      1.53 o
   3   0   5       94.41       87.57      1.75 o
   4   0   5      121.42      131.95      3.23 o
   5   0   5      401.05      377.96     10.02 o
   6   0   5      140.40      134.64      5.97 o
   7   0   5        6.00        7.61      3.23 o
   8   0   5        3.97       10.89      4.93 o
   0   1   5       92.78      105.46      2.90 o
   1   1   5      124.81      136.28      2.19 o
   2   1   5      436.80      475.38      5.09 o
   3   1   5      125.56      116.79      1.53 o
   4   1   5      148.03      149.14      2.85 o
   5   1   5        5.12        3.23      1.09 o
   6   1   5      286.03      271.24      8.48 o
   7   1   5       31.71       33.39      3.78 o
   8   1   5        1.36        0.55      3.89 o
   0   2   5     2199.93     2255.36     37.76 o
   1   2   5      102.42       89.76      1.75 o
   2   2   5      480.39      505.43      5.25 o
   3   2   5      119.40      128.23      1.59 o
   4   2   5      148.34      139.01      2.74 o
   5   2   5      256.27      255.31      5.25 o
   6   2   5       45.86       49.26      2.30 o
   7   2   5       22.05       24.14      3.89 o
   8   2   5       11.09       19.76      4.98 o
   0   3   5      441.78      461.21      8.05 o
   1   3   5      170.36      179.08      1.86 o
   2   3   5        7.10        9.25      0.55 o
   3   3   5      404.91      420.93      4.82 o
   4   3   5       59.87       53.64      1.70 o
   5   3   5       71.06       62.50      1.48 o
   6   3   5       88.68       77.77      3.28 o
   7   3   5       22.53       24.14      4.38 o
   8   3   5        7.89       11.99      4.87 o
   0   4   5      861.97      965.22     13.08 o
   1   4   5       94.25       99.77      1.86 o
   2   4   5      691.76      751.77      7.72 o
   3   4   5        6.32        9.25      1.15 o
   4   4   5      237.72      237.69      5.04 o
   5   4   5       41.46       43.84      1.53 o
   6   4   5       15.31       19.16      2.24 o
   7   4   5        9.70        6.02      3.34 o
   8   4   5        4.90       11.99      4.38 o
   0   5   5      907.45      936.37     17.19 o
   1   5   5       61.60       61.79      1.48 o
   2   5   5      609.13      614.95     12.75 o
   3   5   5      129.37      131.41      2.68 o
   4   5   5       74.86       71.31      2.35 o
   5   5   5       76.32       67.43      2.68 o
   6   5   5        3.31        0.55      1.64 o
   7   5   5       12.29       19.16      4.93 o
   0   6   5       58.62       50.90      3.34 o
   1   6   5       94.76       90.63      2.68 o
   2   6   5      117.45      117.34      2.52 o
   3   6   5        5.04        4.32      1.09 o
   4   6   5      403.63      415.18     10.51 o
   5   6   5       94.38       92.88      3.17 o
   6   6   5        7.87        9.25      2.13 o
   7   6   5       26.88       28.95      6.02 o
   0   7   5       37.29       32.29      2.68 o
   1   7   5       34.75       30.21      2.30 o
   2   7   5        9.38        9.85      1.04 o
   3   7   5       94.17       82.81      2.57 o
   4   7   5      128.68      142.90      6.13 o
   5   7   5       23.88       21.89      3.28 o
   6   7   5       42.00       54.29      9.30 o
   7   7   5       16.04       33.93     12.53 o
   0   8   5        2.94        2.74      3.83 o
   1   8   5        9.07       13.68      2.24 o
   2   8   5       29.23       31.80      2.13 o
   3   8   5       58.17       57.47      3.89 o
   4   8   5       17.10       20.20      2.74 o
   5   8   5       13.93       16.36      3.23 o
   6   8   5       22.19       26.71      6.51 o
   0   9   5        3.81        6.02      4.38 o
   1   9   5       67.69       58.18      3.94 o
   2   9   5       14.43       19.16      2.68 o
   3   9   5      188.63      187.29     15.98 o
   4   9   5       12.25       14.72      3.23 o
   5   9   5        9.05       13.68      3.83 o
   6   9   5        2.64       -3.89      3.89 o
   0  10   5       38.19       46.03     12.04 o
   1  10   5        7.24        7.11      7.11 o
   2  10   5       43.58       61.79      9.91 o
   3  10   5       26.30       24.14      4.38 o
   4  10   5       52.41       62.88      9.30 o
   5  10   5        9.33       11.49      3.34 o
   0  11   5      109.41      106.94     19.37 o
   1  11   5       84.41      100.27     20.14 o
   2  11   5       23.90       38.75      9.91 o
   3  11   5        1.91        6.62      3.83 o
   4  11   5       10.43       16.36      5.47 o
   0  12   5       12.83       17.51      7.06 o
   1  12   5        1.19        6.02      4.38 o
   2  12   5       35.38       41.70      9.96 o
   0   0   6     1227.99     1337.05     32.51 o
   1   0   6       42.10       46.96      2.24 o
   2   0   6     1039.04     1042.28     16.64 o
   3   0   6      200.59      219.30      4.16 o
   4   0   6      430.56      444.30     10.84 o
   5   0   6      677.36      688.99     20.85 o
   6   0   6       38.12       40.50      2.68 o
   7   0   6        2.72        6.02      3.78 o
   8   0   6        6.13       20.20      6.08 o
   0   1   6      551.08      528.85      9.69 o
   1   1   6        4.49        3.89      0.55 o
   2   1   6      120.74      153.74      2.30 o
   3   1   6      457.20      469.31      5.09 o
   4   1   6       28.82       30.21      1.04 o
   5   1   6      140.01      137.92      3.28 o
   6   1   6       22.67       25.07      1.64 o
   7   1   6        7.77        6.62      2.79 o
   8   1   6        8.53       15.27      3.83 o
   0   2   6      591.13      625.45     10.51 o
   1   2   6       39.11       41.70      1.20 o
   2   2   6      555.14      607.99      5.75 o
   3   2   6       38.82       40.50      1.20 o
   4   2   6      568.73      598.80     10.29 o
   5   2   6       16.47       17.51      1.15 o
   6   2   6       31.14       36.12      2.24 o
   7   2   6       32.72       35.57      4.49 o
   8   2   6       13.23       19.76      4.98 o
   0   3   6       10.97       13.14      1.04 o
   1   3   6      271.72      285.31      3.94 o
   2   3   6      296.11      292.48      4.00 o
   3   3   6      188.67      195.06      1.97 o
   4   3   6       74.17       64.03      1.48 o
   5   3   6       42.26       44.77      1.59 o
   6   3   6        3.66        4.32      1.09 o
   7   3   6       31.97       33.93      6.57 o
   8   3   6        0.01        4.32      3.78 o
   0   4   6      248.99      222.75      4.21 o
   1   4   6      620.70      634.81      7.06 o
   2   4   6      510.78      542.92      6.57 o
   3   4   6       30.98       32.84      1.09 o
   4   4   6       81.32       81.55      2.13 o
   5   4   6      450.58      438.39     10.78 o
   6   4   6        8.52        8.15      1.59 o
   7   4   6       30.91       33.39      6.51 o
   8   4   6       22.33       18.55      7.66 o
   0   5   6      685.91      703.83     12.42 o
   1   5   6       26.27       25.78      1.20 o
   2   5   6      202.17      216.51      4.82 o
   3   5   6      258.61      273.54      5.42 o
   4   5   6      155.18      154.34      4.65 o
   5   5   6       58.16       50.90      2.35 o
   6   5   6        2.89        4.32      2.13 o
   7   5   6       19.89       21.89      4.82 o
   0   6   6       11.79       10.40      1.64 o
   1   6   6      121.53      116.79      2.52 o
   2   6   6      104.51       95.18      2.74 o
   3   6   6      110.39       98.84      2.79 o
   4   6   6      327.65      304.57      8.15 o
   5   6   6        7.81        7.61      1.70 o
   6   6   6       24.62       34.48      4.38 o
   7   6   6        1.80       21.24      6.02 o
   0   7   6      148.61      124.02      6.24 o
   1   7   6       29.96       31.80      1.59 o
   2   7   6        6.43        9.85      1.04 o
   3   7   6       71.87       70.16      2.74 o
   4   7   6       14.32       11.99      2.08 o
   5   7   6       31.73       32.29      3.72 o
   6   7   6        8.77       11.99      2.74 o
   7   7   6        3.06        2.19      5.47 o
   0   8   6       15.36       13.14      3.23 o
   1   8   6       95.35       94.74      3.67 o
   2   8   6       66.56       62.88      3.34 o
   3   8   6        2.62        6.02      1.59 o
   4   8   6        4.32        2.74      2.19 o
   5   8   6        7.02       11.99      2.74 o
   6   8   6       20.36       24.14      7.61 o
   0   9   6        9.88       14.18      2.85 o
   1   9   6        3.63        6.62      1.70 o
   2   9   6       47.29       43.24      4.32 o
   3   9   6       49.45       59.60      6.51 o
   4   9   6        2.45        5.47      2.74 o
   5   9   6        7.45        6.02      3.34 o
   0  10   6        9.98        6.62      2.79 o
   1  10   6       31.14       39.90      6.51 o
   2  10   6        2.36        7.61      2.74 o
   3  10   6       17.36       20.80      4.49 o
   4  10   6        8.89        9.25      4.98 o
   5  10   6        5.19        9.85      3.83 o
   0  11   6        0.96       -4.93     12.04 o
   1  11   6       34.89       55.72     13.24 o
   2  11   6        9.90       18.55      6.02 o
   3  11   6       17.26       27.97      8.15 o
   4  11   6        8.50        4.32      3.34 o
   0  12   6       12.19       -4.93      7.72 o
   1  12   6        2.38       11.49      4.93 o
   2  12   6       67.61       65.13     15.49 o
   1   0   7      608.11      609.14     11.55 o
   2   0   7     4198.74     4526.93     66.11 o
   3   0   7        0.80       -0.55      1.09 o
   4   0   7      126.67      115.81      3.50 o
   5   0   7       45.36       41.98      1.53 o
   6   0   7      196.15      175.96      7.44 o
   7   0   7        0.74        0.00      5.47 o
   8   0   7        0.00       -3.78      3.78 o
   0   1   7     3041.80     3131.48     49.75 o
   1   1   7     1377.24     1454.12     16.04 o
   2   1   7       33.41       32.84      1.09 o
   3   1   7      366.52      387.10      4.60 o
   4   1   7       65.16       56.37      1.75 o
   5   1   7      118.77      117.83      2.52 o
   6   1   7        5.84        6.02      1.15 o
   7   1   7       41.26       42.58      5.47 o
   8   1   7        8.90        9.25      3.83 o
   0   2   7       64.68       72.13      2.41 o
   1   2   7      383.26      408.56      4.71 o
   2   2   7      558.78      612.65      5.80 o
   3   2   7      181.58      191.83      1.97 o
   4   2   7      198.85      202.99      4.00 o
   5   2   7      276.78      266.64      6.13 o
   6   2   7       83.33       76.13      3.28 o
   7   2   7       46.94       51.56      6.73 o
   8   2   7        2.71        8.70      3.89 o
   0   3   7      634.91      682.86     12.20 o
   1   3   7      845.61      926.36      9.96 o
   2   3   7      414.54      453.22      4.98 o
   3   3   7       73.07       76.13      1.64 o
   4   3   7      184.69      178.42      3.78 o
   5   3   7       40.14       38.42      1.75 o
   6   3   7        9.05        7.61      1.70 o
   7   3   7       67.34       52.92      8.87 o
   8   3   7        1.18        4.93      3.83 o
   0   4   7      286.88      286.07      5.53 o
   1   4   7       88.87       79.47      1.64 o
   2   4   7      244.02      259.04      3.78 o
   3   4   7       34.15       33.39      1.09 o
   4   4   7        2.92        3.23      1.09 o
   5   4   7      112.68      105.96      3.39 o
   6   4   7      200.49      202.99     16.69 o
   7   4   7       34.79       44.77      8.76 o
   0   5   7      190.00      179.68      3.78 o
   1   5   7      429.95      435.49      8.81 o
   2   5   7      145.46      151.44      3.45 o
   3   5   7      237.54      227.68      4.21 o
   4   5   7      148.97      134.09      3.23 o
   5   5   7       87.18       74.54      2.85 o
   6   5   7        5.22        9.85      2.19 o
   7   5   7        2.06        4.32      3.78 o
   0   6   7       51.22       52.92      2.74 o
   1   6   7       87.34       89.76      2.68 o
   2   6   7      169.66      164.35      3.61 o
   3   6   7      150.06      160.80      4.76 o
   4   6   7       66.13       64.03      3.39 o
   5   6   7      103.10       90.63      6.68 o
   6   6   7        2.75        4.32      2.13 o
   7   6   7       62.38       81.99     21.18 o
   0   7   7      216.71      198.34      9.25 o
   1   7   7       19.02       18.12      1.59 o
   2   7   7       59.35       64.03      3.39 o
   3   7   7      315.89      304.57     12.26 o
   4   7   7       72.21       67.43      3.83 o
   5   7   7       18.86       16.97      3.28 o
   6   7   7        9.77       15.27      4.38 o
   0   8   7       56.39       52.60      2.74 o
   1   8   7       33.94       28.95      2.24 o
   2   8   7      145.96      142.35      6.13 o
   3   8   7       69.53       79.85      5.04 o
   4   8   7        9.69       13.68      2.79 o
   5   8   7       15.59        8.15      2.68 o
   6   8   7        8.03        8.15      3.89 o
   0   9   7      335.87      298.06     14.56 o
   1   9   7      123.15      112.31      5.47 o
   2   9   7       27.46       29.44      3.28 o
   3   9   7       26.61       21.89      3.72 o
   4   9   7       28.21       22.33      3.78 o
   5   9   7      110.27      131.41     19.87 o
   0  10   7        3.81        8.15      5.47 o
   1  10   7       14.91        8.70      4.98 o
   2  10   7       32.79       25.07      6.08 o
   3  10   7        9.04        8.15      3.89 o
   4  10   7        2.33       10.40      4.38 o
   0  11   7        8.32        6.02      7.72 o
   1  11   7       10.57       11.99      4.87 o
   2  11   7       25.70       36.72      9.36 o
   3  11   7        6.28        6.02      4.38 o
   0  12   7        6.96       50.24     24.52 o
   1  12   7       15.90       19.76      7.06 o
   2  12   7        0.53        1.09      4.98 o
   0   0   8        6.64       13.68      2.24 o
   1   0   8       63.76       74.54      2.85 o
   2   0   8     1626.83     1787.04     27.69 o
   3   0   8      165.69      156.64      3.50 o
   4   0   8      484.02      542.92     15.27 o
   5   0   8      117.43      129.82      4.27 o
   6   0   8       24.95       22.33      2.19 o
   7   0   8       17.09       23.42      4.98 o
   8   0   8        0.39        3.23      4.38 o
   0   1   8       96.52       95.61      2.74 o
   1   1   8      603.43      682.86      8.54 o
   2   1   8      324.04      345.02      4.32 o
   3   1   8      119.25      118.33      2.03 o
   4   1   8      150.67      158.39      3.56 o
   5   1   8       22.79       25.78      1.20 o
   6   1   8        1.49        2.19      1.64 o
   7   1   8        5.78        3.89      2.19 o
   8   1   8        1.18        9.25      3.83 o
   0   2   8     1297.48     1357.63     20.69 o
   1   2   8        4.17        7.11      1.15 o
   2   2   8      280.93      282.95      3.94 o
   3   2   8      657.93      677.99     12.20 o
   4   2   8       34.38       38.75      1.15 o
   5   2   8        0.89        2.74      1.09 o
   6   2   8       57.26       50.90      3.67 o
   7   2   8       21.40       21.89      3.72 o
   8   2   8       13.45       22.33      5.53 o
   0   3   8       85.54       98.84      3.28 o
   1   3   8     1545.56     1718.52     17.46 o
   2   3   8      205.16      177.82      2.52 o
   3   3   8      800.06      848.31     13.63 o
   4   3   8       45.78       47.62      1.64 o
   5   3   8       42.12       36.12      1.70 o
   6   3   8       13.53       14.18      2.13 o
   7   3   8       11.23       14.72      3.78 o
   8   3   8        7.41       -6.62      9.41 o
   0   4   8        1.42        2.74      1.64 o
   1   4   8      351.64      351.15      5.25 o
   2   4   8      784.44      825.33     16.15 o
   3   4   8       32.11       36.72      1.70 o
   4   4   8      693.51      711.27     15.00 o
   5   4   8      132.20      111.32      3.94 o
   6   4   8       17.18       16.36      2.30 o
   7   4   8        2.80        7.11      4.38 o
   0   5   8        1.07        0.55      1.64 o
   1   5   8      192.95      187.94      3.83 o
   2   5   8       64.82       65.51      2.30 o
   3   5   8       91.97       81.11      2.52 o
   4   5   8      346.71      349.40      8.76 o
   5   5   8        6.11        8.15      1.59 o
   6   5   8      119.99      126.10     14.18 o
   7   5   8       17.06        6.62      6.02 o
   0   6   8        0.04        2.19      1.64 o
   1   6   8      161.24      154.34      4.05 o
   2   6   8        7.91       10.89      1.09 o
   3   6   8       24.74       24.14      1.59 o
   4   6   8       62.13       58.51      2.85 o
   5   6   8       58.57       51.56      4.38 o
   6   6   8       56.13       57.47      7.83 o
   7   6   8       20.37       28.46     10.51 o
   0   7   8        0.04       -3.28      3.28 o
   1   7   8       34.00       24.57      2.08 o
   2   7   8       50.48       55.33      2.79 o
   3   7   8      193.43      179.68      7.55 o
   4   7   8       32.68       30.76      3.89 o
   5   7   8      258.61      244.97     27.09 o
   6   7   8        4.51        6.62      4.93 o
   0   8   8        3.89        4.93      2.68 o
   1   8   8        8.92        8.70      1.64 o
   2   8   8       36.40       46.03      3.17 o
   3   8   8       68.73       68.58      6.57 o
   4   8   8       78.60       68.96      8.15 o
   5   8   8       35.47       35.03      5.53 o
   6   8   8       10.29        7.11      3.89 o
   0   9   8       27.83       41.10      6.02 o
   1   9   8        3.04        3.89      2.74 o
   2   9   8       10.86       11.49      2.24 o
   3   9   8        1.42        2.74      2.74 o
   4   9   8       24.83       31.80      7.11 o
   5   9   8       24.32       38.42      7.55 o
   0  10   8        1.59       16.97      7.72 o
   1  10   8        9.97       12.64      4.32 o
   2  10   8       36.59       36.12      6.46 o
   3  10   8       13.52       18.12      5.97 o
   4  10   8        3.57        6.02      3.78 o
   0  11   8        0.38       20.20      8.81 o
   1  11   8        8.07        9.85      4.38 o
   2  11   8        4.86       11.49      6.02 o
   3  11   8       30.99       37.87      9.19 o
   0  12   8        0.04        9.85      9.85 o
   1  12   8       29.41       15.82      8.21 o
   1   0   9     1582.02     1672.27     28.68 o
   2   0   9       23.85       26.27      1.70 o
   3   0   9      148.92      179.08      5.04 o
   4   0   9      171.60      184.77      5.75 o
   5   0   9        4.83        4.32      1.09 o
   6   0   9       35.50       29.44      4.32 o
   7   0   9        0.34       -1.09      4.98 o
   8   0   9        7.71       13.14      6.62 o
   0   1   9      710.32      764.63     14.23 o
   1   1   9      422.96      511.78      7.39 o
   2   1   9       60.59       56.75      1.75 o
   3   1   9      412.50      430.61      8.76 o
   4   1   9       39.79       39.90      1.75 o
   5   1   9      436.84      401.01      8.43 o
   6   1   9       62.36       62.88      5.58 o
   7   1   9       31.71       33.93      5.47 o
   8   1   9       24.87       39.90      8.87 o
   0   2   9      839.65      868.89     13.79 o
   1   2   9       74.77       76.57      1.64 o
   2   2   9      244.82      259.04      3.78 o
   3   2   9      128.94      128.23      2.63 o
   4   2   9      226.70      220.01      4.16 o
   5   2   9      186.91      171.03      3.67 o
   6   2   9       76.36       80.29      6.73 o
   7   2   9        5.07        9.85      3.23 o
   8   2   9       32.27       47.62     11.60 o
   0   3   9      154.81      158.99      4.10 o
   1   3   9      656.01      625.45      7.01 o
   2   3   9      312.54      337.25      6.90 o
   3   3   9      184.33      187.29      3.83 o
   4   3   9      380.32      359.08      7.99 o
   5   3   9      356.97      315.30      9.14 o
   6   3   9      105.94       97.91      8.81 o
   7   3   9        3.86        0.55      2.79 o
   0   4   9        0.60       -1.64      1.64 o
   1   4   9       69.98       64.75      2.24 o
   2   4   9       11.17        9.85      1.04 o
   3   4   9       23.55       26.71      1.20 o
   4   4   9      316.11      310.32      7.44 o
   5   4   9        5.00        6.02      1.15 o
   6   4   9       76.50       74.93      9.74 o
   7   4   9        9.74       20.20      7.55 o
   0   5   9        1.22        0.55      1.09 o
   1   5   9      207.93      212.41      4.76 o
   2   5   9      246.03      238.40      5.80 o
   3   5   9      380.43      401.94      8.43 o
   4   5   9      164.90      157.24      5.25 o
   5   5   9       11.07       11.49      1.59 o
   6   5   9        3.80        7.61      2.19 o
   7   5   9        3.35       14.18      5.97 o
   0   6   9       47.76       45.37      3.17 o
   1   6   9      143.42      133.54      4.32 o
   2   6   9       75.82       76.95      3.28 o
   3   6   9       23.19       21.89      1.75 o
   4   6   9      346.60      307.86     12.31 o
   5   6   9        3.50        4.32      1.64 o
   6   6   9       15.66       24.14      5.97 o
   7   6   9       26.83       51.56     25.23 o
   0   7   9       29.57       34.48      3.28 o
   1   7   9        0.37        3.23      1.59 o
   2   7   9      172.01      159.59      5.91 o
   3   7   9       79.59       74.93      4.43 o
   4   7   9       30.60       25.07      3.28 o
   5   7   9       70.73       82.81     12.75 o
   6   7   9       85.00       85.38     28.95 o
   0   8   9      156.11      145.75      9.03 o
   1   8   9      234.29      217.22      8.98 o
   2   8   9       35.08       39.30      3.23 o
   3   8   9        0.24        1.64      2.79 o
   4   8   9       37.40       33.39      5.42 o
   5   8   9        3.47        1.09      3.28 o
   6   8   9        1.81        4.32      5.47 o
   0   9   9       11.09       15.82      5.42 o
   1   9   9        8.65       12.64      2.68 o
   2   9   9        9.39       19.76      4.38 o
   3   9   9      195.54      182.85     22.77 o
   4   9   9       11.26       15.27      4.93 o
   5   9   9       16.93       23.42      6.57 o
   0  10   9      123.94      140.66     25.50 o
   1  10   9       31.87       25.78      5.47 o
   2  10   9        3.04        3.89      4.43 o
   3  10   9       50.54       52.92      8.87 o
   4  10   9        8.59       14.18      5.97 o
   0  11   9       84.64       93.81     23.59 o
   1  11   9       22.26       25.78      7.11 o
   2  11   9        4.00        2.19      4.32 o
   3  11   9        8.39        7.11      4.87 o
   0   0  10     2138.49     2222.14     52.92 o
   1   0  10       16.86       24.14      2.30 o
   2   0  10       79.17       81.11      2.08 o
   3   0  10      109.04      102.13      3.78 o
   4   0  10       36.19       43.84      2.19 o
   5   0  10      381.33      370.69     16.20 o
   6   0  10        6.86        2.74      2.74 o
   7   0  10       19.50       27.47      7.11 o
   0   1  10       35.24       38.42      2.30 o
   1   1  10      183.12      207.70      4.05 o
   2   1  10       54.16       58.18      1.81 o
   3   1  10       91.89      104.04      2.85 o
   4   1  10        6.04       11.99      1.15 o
   5   1  10      150.00      139.56      4.43 o
   6   1  10       78.51       67.81      6.18 o
   7   1  10       38.25       44.44      7.17 o
   0   2  10      602.48      670.66     10.89 o
   1   2  10      174.10      175.96      2.46 o
   2   2  10      154.78      169.77      3.67 o
   3   2  10       44.55       50.90      1.70 o
   4   2  10      544.49      524.53     11.77 o
   5   2  10       62.87       61.41      2.19 o
   6   2  10       17.01       19.16      2.68 o
   7   2  10       11.73       18.55      3.83 o
   0   3  10        2.47        1.09      1.70 o
   1   3  10      133.10      140.66      3.34 o
   2   3  10      351.34      346.77      6.95 o
   3   3  10       10.25       10.40      1.04 o
   4   3  10      178.67      164.35      3.61 o
   5   3  10      126.33      124.02      3.67 o
   6   3  10       88.91       87.57      9.63 o
   7   3  10       81.83       83.24     14.07 o
   0   4  10        3.84        4.93      1.64 o
   1   4  10      285.04      290.83      6.40 o
   2   4  10      396.09      389.84      8.32 o
   3   4  10       18.69       16.97      1.15 o
   4   4  10        7.06        8.15      1.09 o
   5   4  10      142.49      142.35      9.47 o
   6   4  10       21.82       23.42      3.83 o
   7   4  10       19.04       27.47      8.81 o
   0   5  10      499.47      515.99     17.02 o
   1   5  10       63.95       67.81      2.68 o
   2   5  10      105.45      115.32      4.00 o
   3   5  10       31.95       32.84      1.59 o
   4   5  10      399.83      386.17     12.86 o
   5   5  10       54.32       49.26      4.93 o
   6   5  10       64.26       71.70     11.88 o
   7   5  10        3.40       13.68      7.11 o
   0   6  10      112.05      111.32      5.91 o
   1   6  10      217.01      209.72      8.15 o
   2   6  10       44.53       44.44      3.45 o
   3   6  10       16.00       15.27      1.64 o
   4   6  10      138.31      132.50     10.23 o
   5   6  10        4.31        1.09      2.19 o
   6   6  10       15.64       26.27      6.02 o
   0   7  10      104.56       94.74      5.47 o
   1   7  10       93.74       92.44      4.05 o
   2   7  10       66.64       54.68      2.79 o
   3   7  10      234.65      213.12      9.58 o
   4   7  10        5.58        4.93      2.68 o
   5   7  10       43.28       33.39      5.42 o
   6   7  10        7.41        2.74      4.98 o
   0   8  10       45.36       44.44      3.72 o
   1   8  10       91.63      101.69      5.64 o
   2   8  10       33.25       33.39      3.78 o
   3   8  10       12.13       24.57      3.72 o
   4   8  10       30.38       25.78      4.98 o
   5   8  10       15.90       29.44      7.11 o
   0   9  10       29.73       40.50      8.65 o
   1   9  10       35.47       33.39      4.87 o
   2   9  10        5.08        2.19      3.23 o
   3   9  10       72.37       67.43     10.40 o
   4   9  10        4.64        9.25      4.43 o
   5   9  10        1.62        4.93      3.83 o
   0  10  10        0.00       18.55      8.26 o
   1  10  10       13.02       11.49      4.43 o
   2  10  10       44.78       44.44      8.76 o
   3  10  10       15.35       31.80      7.11 o
   4  10  10        5.54        3.23      4.38 o
   0  11  10       26.43       65.13     17.35 o
   1  11  10        7.10       18.55      6.62 o
   2  11  10        2.59       11.99      6.02 o
   1   0  11      210.33      244.20      5.14 o
   2   0  11      173.50      191.83      5.86 o
   3   0  11      153.77      167.97      5.47 o
   4   0  11      335.07      332.10     10.23 o
   5   0  11       14.16       14.18      1.59 o
   6   0  11       20.33       20.20      3.78 o
   7   0  11        3.40        9.25      4.98 o
   0   1  11      384.73      391.70      8.32 o
   1   1  11      143.00      145.14      2.85 o
   2   1  11      128.61      161.34      3.56 o
   3   1  11      227.81      240.59      5.09 o
   4   1  11      149.04      148.54      4.00 o
   5   1  11      143.35      131.95      4.32 o
   6   1  11       53.60       46.68      4.82 o
   7   1  11        2.06        7.11      3.89 o
   0   2  11      190.65      182.20      5.04 o
   1   2  11      273.54      285.31      6.35 o
   2   2  11      258.46      258.33      5.25 o
   3   2  11       22.27       20.20      1.04 o
   4   2  11       35.38       30.76      1.53 o
   5   2  11      172.25      171.03      4.87 o
   6   2  11       23.43       22.99      3.83 o
   7   2  11      101.06      126.10     21.56 o
   0   3  11        7.75        5.47      2.19 o
   1   3  11      268.62      272.01      6.18 o
   2   3  11      163.66      160.19      3.56 o
   3   3  11      138.24      142.90      3.34 o
   4   3  11       29.85       28.46      1.75 o
   5   3  11      146.80      120.41      4.60 o
   6   3  11       23.50       26.71      3.89 o
   7   3  11       19.38       19.16      5.91 o
   0   4  11      105.83      113.29      4.98 o
   1   4  11       67.34       68.58      2.30 o
   2   4  11      161.77      152.59      4.05 o
   3   4  11       53.13       54.29      2.08 o
   4   4  11       78.07       73.34      3.23 o
   5   4  11       15.42       13.68      1.53 o
   6   4  11       11.27        9.25      3.28 o
   7   4  11       56.15       91.56     29.12 o
   0   5  11        9.39       -3.34      3.34 o
   1   5  11      119.92      115.32      5.04 o
   2   5  11      334.78      303.75      8.98 o
   3   5  11        7.71        7.61      2.19 o
   4   5  11        5.37        4.93      1.64 o
   5   5  11       56.48       45.37      4.43 o
   6   5  11        2.07        0.55      3.34 o
   7   5  11       19.36       18.55     13.08 o
   0   6  11       46.58       56.37      5.97 o
   1   6  11      345.15      332.98     11.11 o
   2   6  11      234.97      242.02      8.76 o
   3   6  11       29.49       19.76      2.68 o
   4   6  11       68.08       59.22      5.42 o
   5   6  11        0.41        2.74      2.74 o
   6   6  11        2.42        9.85      4.38 o
   0   7  11      441.73      411.40     28.46 o
   1   7  11       10.64       12.64      3.34 o
   2   7  11       29.51       33.93      3.83 o
   3   7  11       16.27       10.40      3.78 o
   4   7  11        0.82       -3.28      3.28 o
   5   7  11       20.43       22.99      4.49 o
   6   7  11        5.83        6.62      5.53 o
   0   8  11        1.13        3.23      4.38 o
   1   8  11       61.52       64.03      7.11 o
   2   8  11      110.24      108.37     10.73 o
   3   8  11       53.25       58.18      8.21 o
   4   8  11       30.67       36.12      6.46 o
   5   8  11        4.22        4.93      3.83 o
   0   9  11      101.68      113.29     20.91 o
   1   9  11       11.03       17.51      4.87 o
   2   9  11        5.32       11.99      3.89 o
   3   9  11       17.31       17.51      4.87 o
   4   9  11       41.81       51.56      9.74 o
   0  10  11       24.64       33.39      9.19 o
   1  10  11       40.92       31.25      6.02 o
   2  10  11       22.48       26.27      6.46 o
   3  10  11       41.13       49.26      9.19 o
   0  11  11      122.95      132.99     32.40 o
   1  11  11       13.06       22.99      7.61 o
   2  11  11       12.21       14.18      5.47 o
   0   0  12       13.40        9.85      2.79 o
   1   0  12      435.09      463.23     15.11 o
   2   0  12      306.07      337.25     10.29 o
   3   0  12       88.35       88.44      3.06 o
   4   0  12       59.65       59.22      2.90 o
   5   0  12       56.12       52.60      3.72 o
   6   0  12      136.36      143.45     20.74 o
   7   0  12       41.50       54.68     14.18 o
   0   1  12      127.62      120.41      5.14 o
   1   1  12      368.33      408.56      9.47 o
   2   1  12      279.66      282.95      6.29 o
   3   1  12       45.01       47.62      1.64 o
   4   1  12      135.02      142.90      3.94 o
   5   1  12        9.69       12.64      1.15 o
   6   1  12       35.04       32.84      4.27 o
   7   1  12       69.55       76.57     13.08 o
   0   2  12      221.80      218.59      7.61 o
   1   2  12      159.00      168.57      4.27 o
   2   2  12      189.38      196.37      4.60 o
   3   2  12       72.04       67.81      2.30 o
   4   2  12      179.88      171.63      4.27 o
   5   2  12       94.23       81.99      5.09 o
   6   2  12       31.94       27.47      4.43 o
   7   2  12        6.68       18.12      4.98 o
   0   3  12      238.93      224.89      8.43 o
   1   3  12       75.97       75.31      2.03 o
   2   3  12      414.45      425.74      9.63 o
   3   3  12       47.65       48.60      2.30 o
   4   3  12       48.88       48.27      2.30 o
   5   3  12        8.78       10.40      1.64 o
   6   3  12        4.67        0.55      2.79 o
   7   3  12       14.95       17.51      4.87 o
   0   4  12      490.73      508.60     16.86 o
   1   4  12      123.63      112.31      3.45 o
   2   4  12      158.64      144.05      4.49 o
   3   4  12       37.43       36.72      1.70 o
   4   4  12       55.91       54.68      2.79 o
   5   4  12       84.69       73.72      6.02 o
   6   4  12       27.86       25.07      4.93 o
   7   4  12       13.08       24.57      9.30 o
   0   5  12        9.35        7.11      3.89 o
   1   5  12       71.44       62.88      3.72 o
   2   5  12      251.97      222.09      7.66 o
   3   5  12       73.16       72.90      4.38 o
   4   5  12       90.42       91.56      8.05 o
   5   5  12        5.46        7.61      2.74 o
   6   5  12        4.62       15.27      4.93 o
   0   6  12       33.88       48.60      5.53 o
   1   6  12       61.71       49.91      3.94 o
   2   6  12       39.08       45.37      3.78 o
   3   6  12       46.91       48.27      3.89 o
   4   6  12       29.01       24.14      3.23 o
   5   6  12       29.32       26.71      4.38 o
   6   6  12        3.24       11.49      4.93 o
   0   7  12       33.14       29.44      6.08 o
   1   7  12       65.95       56.37      4.21 o
   2   7  12      162.12      136.82     12.04 o
   3   7  12       12.33       15.27      3.83 o
   4   7  12       11.10        6.02      3.34 o
   5   7  12       41.71       43.24      8.32 o
   0   8  12        5.06        7.11      4.87 o
   1   8  12      107.81      100.27     10.29 o
   2   8  12        4.25       13.14      3.89 o
   3   8  12       94.69       83.68     11.11 o
   4   8  12       70.00       89.32     13.24 o
   5   8  12        3.76        8.70      4.43 o
   0   9  12       51.32       58.51     12.53 o
   1   9  12       12.68       25.07      4.93 o
   2   9  12        9.01        6.02      4.38 o
   3   9  12       53.04       62.50     10.02 o
   4   9  12       36.06       50.90     12.04 o
   0  10  12       81.63       74.93     16.58 o
   1  10  12        1.42        5.47      5.47 o
   2  10  12        2.65        4.93      4.38 o
   3  10  12       38.15       41.98     10.29 o
   0  11  12        6.20       13.14      7.11 o
   1  11  12        8.47       10.89      4.93 o
   1   0  13        0.10        1.09      1.70 o
   2   0  13        2.55        6.62      1.70 o
   3   0  13      531.88      530.99     19.43 o
   4   0  13       14.10       14.18      1.59 o
   5   0  13       51.63       56.75      6.68 o
   6   0  13       54.31       64.03      9.74 o
   7   0  13       13.20        7.11      5.97 o
   0   1  13        6.12        6.02      1.59 o
   1   1  13        6.89        7.61      1.70 o
   2   1  13       42.11       43.84      2.19 o
   3   1  13      408.19      415.18     10.51 o
   4   1  13       62.77       56.37      2.13 o
   5   1  13       20.72       21.24      2.13 o
   6   1  13        3.67        4.32      2.13 o
   7   1  13        4.97        9.85      3.83 o
   0   2  13      274.00      286.89      9.52 o
   1   2  13      107.58      108.86      3.39 o
   2   2  13       16.19       16.36      1.70 o
   3   2  13      287.20      280.60      7.06 o
   4   2  13       92.60       96.54      3.23 o
   5   2  13       26.67       20.80      2.79 o
   6   2  13        3.31        4.93      3.34 o
   7   2  13       40.26       50.24     13.24 o
   0   3  13       98.39       97.91      3.72 o
   1   3  13      278.41      272.77      6.95 o
   2   3  13      170.64      160.19      4.76 o
   3   3  13      187.80      199.65      5.31 o
   4   3  13       25.69       19.16      1.64 o
   5   3  13       25.97       28.46      3.23 o
   6   3  13        8.74       16.97      3.83 o
   7   3  13       24.96       30.76      8.81 o
   0   4  13       92.24       86.25      6.51 o
   1   4  13      349.28      328.71     10.18 o
   2   4  13       26.40       27.47      1.70 o
   3   4  13       25.87       26.27      1.70 o
   4   4  13      105.74      102.13      7.11 o
   5   4  13        6.19        7.11      2.24 o
   6   4  13        0.47        3.23      3.28 o
   0   5  13       29.08       33.39      5.97 o
   1   5  13      283.50      280.60     11.77 o
   2   5  13       12.43        9.85      2.19 o
   3   5  13       31.34       37.87      2.90 o
   4   5  13        9.41        8.15      2.13 o
   5   5  13        5.81        5.47      2.19 o
   6   5  13       34.52       44.44      9.96 o
   0   6  13       68.12       64.03      7.11 o
   1   6  13       83.87       72.13      4.76 o
   2   6  13      192.91      175.96      8.05 o
   3   6  13        4.49        9.25      2.68 o
   4   6  13       27.98       28.46      4.49 o
   5   6  13       18.45       14.72      3.23 o
   6   6  13       13.98       21.24      7.11 o
   0   7  13       12.73       10.89      4.93 o
   1   7  13       43.93       42.58      5.47 o
   2   7  13       10.77       14.18      3.89 o
   3   7  13       10.08        4.93      2.68 o
   4   7  13       64.30       59.22      8.65 o
   5   7  13       80.78       98.84     16.75 o
   0   8  13        2.34        0.00      5.47 o
   1   8  13       82.61       94.24     12.26 o
   2   8  13       16.69       18.12      4.38 o
   3   8  13       11.81       14.72      4.87 o
   4   8  13       16.02       16.36      4.93 o
   5   8  13        6.05       22.33      5.97 o
   0   9  13       71.81       81.99     16.97 o
   1   9  13        0.46        1.09      4.38 o
   2   9  13       15.00       21.89      5.47 o
   3   9  13       21.31       31.25      7.06 o
   4   9  13       44.94       54.29     12.75 o
   0  10  13        2.93        4.32      7.11 o
   1  10  13       27.89       22.33      5.97 o
   2  10  13       92.85      115.32     25.12 o
   0   0  14      453.91      442.33     21.67 o
   1   0  14      173.26      150.29      6.90 o
   2   0  14      319.66      309.50     12.37 o
   3   0  14       13.41       15.27      2.19 o
   4   0  14       25.23       19.76      2.30 o
   5   0  14       23.55       20.80      4.49 o
   6   0  14       77.43       85.82     14.28 o
   7   0  14       15.18       22.33      8.87 o
   0   1  14      161.14      149.69      6.29 o
   1   1  14      269.92      286.89      7.94 o
   2   1  14       42.27       41.70      2.13 o
   3   1  14      119.87      128.72      3.72 o
   4   1  14       55.79       51.94      2.68 o
   5   1  14        6.65        6.62      1.70 o
   6   1  14        0.88        3.23      2.19 o
   7   1  14       27.82       38.42      9.30 o
   0   2  14        0.31       -3.34      3.34 o
   1   2  14      169.49      166.76      5.42 o
   2   2  14      200.90      186.68      5.75 o
   3   2  14      122.39      122.98      3.61 o
   4   2  14        7.51        8.70      1.64 o
   5   2  14        5.49        6.02      1.59 o
   6   2  14       28.89       36.12      5.91 o
   7   2  14       26.13       38.75     11.06 o
   0   3  14        2.77        6.62      1.09 o
   1   3  14       38.19       35.57      2.24 o
   2   3  14      335.57      327.01     10.18 o
   3   3  14      283.18      254.55      8.98 o
   4   3  14        0.91        2.19      1.09 o
   5   3  14       39.75       39.30      4.38 o
   6   3  14        5.07        5.47      3.28 o
   0   4  14      167.86      176.56      8.10 o
   1   4  14      217.87      200.97      6.62 o
   2   4  14      122.65      126.64      4.21 o
   3   4  14       39.92       37.87      2.30 o
   4   4  14       99.23       96.98      7.83 o
   5   4  14        6.09        2.19      1.64 o
   6   4  14       16.36       13.68      5.53 o
   0   5  14        7.83        5.47      3.83 o
   1   5  14      432.16      435.49     20.52 o
   2   5  14      110.26       98.84      5.58 o
   3   5  14       68.26       61.79      5.91 o
   4   5  14        6.49        2.74      2.74 o
   5   5  14       16.28       13.14      2.74 o
   6   5  14       14.19       31.25      9.41 o
   0   6  14      208.62      177.82     13.74 o
   1   6  14       14.27        8.70      3.28 o
   2   6  14       13.34       16.36      3.23 o
   3   6  14        5.65       13.68      3.83 o
   4   6  14       14.05       16.97      3.28 o
   5   6  14        6.60        9.25      3.28 o
   0   7  14        6.14       -5.42      5.42 o
   1   7  14        3.05       -2.74      2.74 o
   2   7  14      127.32      130.86     13.35 o
   3   7  14        0.68        1.64      3.83 o
   4   7  14       33.16       61.41      9.91 o
   5   7  14        0.88        7.61      3.89 o
   0   8  14        1.54        0.55      6.68 o
   1   8  14       44.87       56.37      8.10 o
   2   8  14       36.97       41.10      6.62 o
   3   8  14       28.16       38.75      7.01 o
   4   8  14       16.10       27.97      5.91 o
   0   9  14       26.40       33.93      9.25 o
   1   9  14       58.66       53.64      8.92 o
   2   9  14       28.29       44.77      9.41 o
   3   9  14       62.62       72.90     16.36 o
   0  10  14       37.75       34.48     11.55 o
   1  10  14        1.14        8.70      5.53 o
   2  10  14       30.65       28.95      8.32 o
   1   0  15      168.30      177.22     11.22 o
   2   0  15       97.16      100.27      6.08 o
   3   0  15       34.04       42.58      3.34 o
   4   0  15       40.25       38.42      3.17 o
   5   0  15        0.09        2.19      3.23 o
   6   0  15       46.66       52.60      9.85 o
   0   1  15        0.01        5.47      4.93 o
   1   1  15       65.17       62.50      4.43 o
   2   1  15      173.10      166.16      6.62 o
   3   1  15      172.26      170.43      6.73 o
   4   1  15      265.20      247.16     17.68 o
   5   1  15       20.99       21.89      3.28 o
   6   1  15       97.66      109.84     15.21 o
   0   2  15      400.27      407.63     22.66 o
   1   2  15       17.56       12.64      2.68 o
   2   2  15       70.03       67.43      3.83 o
   3   2  15      111.83      105.46      4.32 o
   4   2  15       17.53       13.68      2.24 o
   5   2  15        0.79        2.74      1.64 o
   6   2  15       15.49       15.27      4.38 o
   0   3  15        4.90        2.74      3.83 o
   1   3  15      511.45      510.74     17.95 o
   2   3  15       76.07       74.54      3.23 o
   3   3  15       76.77       62.88      2.57 o
   4   3  15       18.04       17.51      2.13 o
   5   3  15       17.56       13.68      2.79 o
   6   3  15        4.54        7.11      3.23 o
   0   4  15       59.58       47.62      3.23 o
   1   4  15       44.52       42.58      2.74 o
   2   4  15      190.92      173.49      6.79 o
   3   4  15       11.54        8.15      1.59 o
   4   4  15        6.83        6.02      2.19 o
   5   4  15       14.73       18.55      3.23 o
   6   4  15        9.87        8.15      4.43 o
   0   5  15       13.31       22.99      6.08 o
   1   5  15       35.83       41.98      4.87 o
   2   5  15        7.51        7.61      2.19 o
   3   5  15       26.69       28.46      3.23 o
   4   5  15       10.03       13.68      3.28 o
   5   5  15       10.92       14.18      3.34 o
   6   5  15        0.25        0.00      5.47 o
   0   6  15      190.25      186.03     25.50 o
   1   6  15        9.58       10.40      3.78 o
   2   6  15        5.39        2.19      3.78 o
   3   6  15        0.23        4.32      3.34 o
   4   6  15       37.59       38.75      5.53 o
   5   6  15        1.37       -0.55      2.79 o
   0   7  15       37.87       24.14      5.97 o
   1   7  15       72.03       62.88      8.92 o
   2   7  15       19.75       29.44      5.58 o
   3   7  15       49.30       58.51      9.30 o
   4   7  15        7.71       14.72      4.32 o
   5   7  15        1.02        7.61      4.93 o
   0   8  15        3.94       -4.32      5.47 o
   1   8  15       30.19       22.99      4.93 o
   2   8  15       34.17       41.10      7.22 o
   3   8  15       32.09       43.84      8.65 o
   4   8  15       46.00       65.13     14.72 o
   0   9  15       53.29       60.31     16.36 o
   1   9  15       14.54       28.46      7.22 o
   2   9  15       49.50       60.70     11.66 o
   3   9  15       37.21       41.98     10.29 o
   0  10  15        5.42        1.09      7.17 o
   1  10  15        1.87       16.36      7.17 o
   0   0  16     1161.08     1203.67     89.26 o
   1   0  16       23.80       17.51      4.32 o
   2   0  16      643.21      637.17     28.35 o
   3   0  16       19.76       22.33      3.34 o
   4   0  16       42.90       42.58      7.01 o
   5   0  16        0.97        2.19      3.78 o
   6   0  16       35.06       34.48      8.26 o
   0   1  16       86.86       82.81      6.40 o
   1   1  16       31.64       40.50      3.89 o
   2   1  16      292.83      307.86     12.31 o
   3   1  16      164.26      149.69      6.29 o
   4   1  16       30.88       29.44      3.28 o
   5   1  16       12.68       14.72      2.68 o
   6   1  16        4.03       11.99      4.38 o
   0   2  16        7.25        9.85      4.38 o
   1   2  16      346.39      334.67     11.11 o
   2   2  16        3.59        1.09      2.19 o
   3   2  16       10.51       10.40      1.64 o
   4   2  16        2.13        1.64      1.64 o
   5   2  16       40.65       35.57      5.04 o
   6   2  16       30.85       32.84      7.77 o
   0   3  16      198.18      183.45     13.96 o
   1   3  16      183.94      178.42      8.76 o
   2   3  16       49.52       47.62      2.57 o
   3   3  16       54.48       51.94      3.72 o
   4   3  16       18.11       18.55      2.85 o
   5   3  16        7.51       11.49      2.68 o
   6   3  16       29.04       55.33     14.61 o
   0   4  16      232.57      227.68     13.41 o
   1   4  16       65.03       52.92      3.39 o
   2   4  16      309.65      289.25     11.16 o
   3   4  16       41.15       46.03      4.43 o
   4   4  16        5.78        6.02      2.19 o
   5   4  16       10.76        7.11      2.74 o
   6   4  16        2.31       14.72      6.62 o
   0   5  16        9.95       13.68      6.08 o
   1   5  16       82.93       69.34      7.77 o
   2   5  16       17.04       21.24      3.23 o
   3   5  16        8.64       11.99      3.23 o
   4   5  16       12.61        9.85      3.23 o
   5   5  16       10.19       15.82      4.27 o
   0   6  16        0.01        2.74      4.98 o
   1   6  16        0.66        2.19      3.23 o
   2   6  16       74.16       61.41      8.81 o
   3   6  16       31.89       46.03      7.01 o
   4   6  16       33.85       35.57      6.68 o
   5   6  16       28.43       44.44     10.29 o
   0   7  16       12.72       15.27      6.57 o
   1   7  16        4.44        6.02      4.38 o
   2   7  16       44.50       60.31      9.47 o
   3   7  16       53.79       60.31      9.80 o
   4   7  16        8.00       13.68      4.82 o
   0   8  16       46.10       42.58     10.40 o
   1   8  16       36.00       38.42      7.55 o
   2   8  16       17.69       23.42      6.13 o
   3   8  16       13.92       14.18      4.93 o
   0   9  16        1.94        9.85      6.62 o
   1   9  16       14.87       14.72      5.36 o
   2   9  16       24.83       28.46      8.21 o
   1   0  17      222.98      216.51     15.82 o
   2   0  17        3.91        9.85      2.79 o
   3   0  17      245.42      242.78     32.07 o
   4   0  17       71.67       83.68     15.43 o
   5   0  17       16.34       24.14      7.11 o
   6   0  17        1.60        2.74      3.28 o
   0   1  17      224.37      207.70     15.49 o
   1   1  17        5.65        5.47      2.74 o
   2   1  17       17.40       16.97      2.13 o
   3   1  17       26.62       24.14      3.23 o
   4   1  17       19.06       15.82      2.79 o
   5   1  17       19.19       14.18      2.85 o
   6   1  17        3.16       14.72      4.87 o
   0   2  17      479.12      460.22     25.12 o
   1   2  17       18.96       13.68      2.24 o
   2   2  17      295.71      275.13     12.42 o
   3   2  17       20.18       18.12      2.79 o
   4   2  17       36.19       36.72      4.82 o
   5   2  17       18.74       19.16      3.28 o
   6   2  17       30.17       51.56     13.79 o
   0   3  17       26.38       26.71      5.58 o
   1   3  17      160.09      164.96      8.43 o
   2   3  17        4.27        5.47      1.64 o
   3   3  17       10.36        7.11      1.64 o
   4   3  17       15.10       15.27      2.74 o
   5   3  17       20.25       25.78      4.98 o
   0   4  17       14.25       31.25      4.98 o
   1   4  17       36.87       32.84      3.78 o
   2   4  17        3.48        2.19      2.74 o
   3   4  17       70.90       62.50      7.77 o
   4   4  17        3.20        3.89      2.74 o
   5   4  17       14.28       15.82      3.89 o
   0   5  17       34.76       38.75      7.01 o
   1   5  17       34.56       36.12      5.09 o
   2   5  17        8.14        8.15      2.68 o
   3   5  17       51.12       55.33      6.95 o
   4   5  17        8.51       15.27      3.83 o
   5   5  17       14.25       16.36      5.47 o
   0   6  17       96.75       75.31     14.23 o
   1   6  17       32.15       14.18      4.93 o
   2   6  17       55.70       59.60      8.32 o
   3   6  17        6.55        8.15      4.43 o
   4   6  17        7.64       28.95      7.06 o
   0   7  17       35.04       17.51      7.06 o
   1   7  17       18.41       20.80      4.93 o
   2   7  17       25.01       30.76      6.46 o
   3   7  17       28.66       50.90     10.02 o
   4   7  17       26.80       36.72      9.36 o
   0   8  17       13.12       19.76      9.80 o
   1   8  17       11.82       13.68      4.82 o
   2   8  17        5.32        0.00      5.47 o
   3   8  17       18.42       20.80      6.62 o
   0   9  17        8.57       21.89     10.29 o
   1   9  17        0.66       16.36      6.62 o
   0   0  18      181.37      177.82     19.98 o
   1   0  18       99.46       97.47      9.69 o
   2   0  18       28.00       25.78      5.97 o
   3   0  18        3.95        0.00      5.47 o
   4   0  18        1.61        3.23      3.78 o
   5   0  18        6.93       17.51      6.08 o
   0   1  18       79.25       76.13      7.77 o
   1   1  18      281.69      251.59     13.35 o
   2   1  18       28.59       33.93      3.83 o
   3   1  18       18.81       14.72      3.23 o
   4   1  18       17.90       16.97      3.28 o
   5   1  18       23.19       25.07      4.43 o
   0   2  18       39.44       41.10      3.28 o
   1   2  18      196.96      193.09      9.09 o
   2   2  18        5.48        4.32      2.13 o
   3   2  18       14.39       16.97      3.28 o
   4   2  18        5.15        5.47      2.74 o
   5   2  18       26.74       30.76      5.47 o
   0   3  18        0.11        2.19      4.32 o
   1   3  18        2.68       10.40      2.74 o
   2   3  18      109.60       94.24      8.15 o
   3   3  18       66.46       57.47      7.11 o
   4   3  18        4.22        8.70      3.28 o
   5   3  18        6.07        4.32      3.78 o
   0   4  18       11.33       11.99      4.87 o
   1   4  18       72.40       76.95      8.59 o
   2   4  18       35.36       30.76      4.43 o
   3   4  18       33.18       47.62      6.13 o
   4   4  18        4.86        8.15      2.68 o
   5   4  18        6.79        9.85      4.38 o
   0   5  18        3.06        2.74      4.43 o
   1   5  18      140.41      154.89     19.81 o
   2   5  18        2.07        4.93      3.34 o
   3   5  18       16.87        9.85      4.38 o
   4   5  18       15.92       29.44      6.62 o
   0   6  18        0.00        2.74      7.17 o
   1   6  18       11.01       17.51      5.47 o
   2   6  18        3.19        0.55      3.89 o
   3   6  18       35.27       35.03      7.22 o
   4   6  18        0.12       -4.38      4.38 o
   0   7  18        0.36       13.14      7.11 o
   1   7  18       54.24       81.99     11.88 o
   2   7  18       99.07      107.38     18.44 o
   3   7  18        9.91       11.49      4.93 o
   0   8  18        6.64       -5.47      6.02 o
   1   8  18       30.21       30.76      8.81 o
   2   8  18        8.85       21.89      7.01 o
   1   0  19        5.81       -3.83      3.83 o
   2   0  19        0.49       -3.78      3.78 o
   3   0  19        4.31        3.23      4.38 o
   4   0  19       20.02       30.21      8.21 o
   5   0  19        3.22       -1.64      3.34 o
   0   1  19        8.74       17.51      5.47 o
   1   1  19       30.44       23.42      3.83 o
   2   1  19       35.21       32.29      4.27 o
   3   1  19       13.82       14.72      3.23 o
   4   1  19       54.09       58.18      7.83 o
   5   1  19        2.43        2.74      3.28 o
   0   2  19       90.00       91.56     12.97 o
   1   2  19        0.52       -0.55      1.09 o
   2   2  19        9.56       13.14      2.74 o
   3   2  19      110.21      100.27     11.71 o
   4   2  19        4.11        5.47      3.28 o
   5   2  19        0.03       -3.78      3.78 o
   0   3  19        1.19        1.09      4.98 o
   1   3  19       94.71       95.18     10.02 o
   2   3  19        4.84        7.61      2.19 o
   3   3  19       29.23       32.84      4.82 o
   4   3  19       12.24       11.49      3.83 o
   5   3  19       13.94       33.39      9.19 o
   0   4  19        1.24        1.64      4.38 o
   1   4  19       42.67       33.39      6.51 o
   2   4  19       40.76       35.57      6.13 o
   3   4  19        7.64        8.15      4.43 o
   4   4  19        5.60       11.99      4.38 o
   0   5  19       29.53       44.44      9.96 o
   1   5  19       24.57       27.97      5.91 o
   2   5  19       25.53       36.12      6.46 o
   3   5  19        6.78       11.49      4.93 o
   4   5  19       30.24       45.37     11.06 o
   0   6  19       98.89      102.13     21.73 o
   1   6  19        8.33       18.55      4.82 o
   2   6  19       10.14       17.51      6.08 o
   3   6  19       38.10       38.42      9.30 o
   0   7  19        2.16       11.99      6.46 o
   1   7  19       65.94       81.55     14.78 o
   2   7  19        7.00        1.64      3.34 o
   0   8  19        2.38       19.16      9.19 o
   0   0  20       35.28       28.95      8.81 o
   1   0  20        0.68       -1.64      5.47 o
   2   0  20        2.05       10.40      5.42 o
   3   0  20        0.47       -1.09      5.53 o
   4   0  20       21.30       42.58     11.60 o
   0   1  20       51.27       49.26      8.87 o
   1   1  20       14.38       18.55      4.43 o
   2   1  20        1.51       -2.74      2.74 o
   3   1  20       30.04       31.80      6.08 o
   4   1  20        1.61        6.02      3.34 o
   0   2  20        8.81       10.89      6.46 o
   1   2  20        2.53       -0.55      3.34 o
   2   2  20       14.18       24.57      4.43 o
   3   2  20        8.25       18.12      3.78 o
   4   2  20       23.75       37.27      6.57 o
   0   3  20       43.35       51.94     10.78 o
   1   3  20        7.91        9.25      3.83 o
   2   3  20       33.65       38.75      6.68 o
   3   3  20       71.07       73.72     10.84 o
   4   3  20        4.11        8.15      4.43 o
   0   4  20       56.42       51.56     12.10 o
   1   4  20       68.47       65.51      9.85 o
   2   4  20       40.93       31.80      6.08 o
   3   4  20       32.04       33.93      7.61 o
   4   4  20        3.65        3.23      3.78 o
   0   5  20       13.13       29.44      8.65 o
   1   5  20       56.59       73.72     11.66 o
   2   5  20       41.91       36.12      7.61 o
   3   5  20       16.14       22.99      6.51 o
   0   6  20        0.91       -5.36      5.36 o
   1   6  20        5.20        8.70      4.43 o
   2   6  20       10.76       14.18      5.97 o
   0   7  20        0.92        7.61      7.11 o
   1   7  20        1.91       15.27      6.57 o
   1   0  21        0.48        0.00      5.47 o
   2   0  21        0.07       -4.38      4.38 o
   3   0  21      207.91      240.59     56.59 o
   4   0  21      110.52      121.94     37.71 o
   0   1  21       50.42       35.03      7.77 o
   1   1  21       31.95       37.27      6.57 o
   2   1  21       37.31       32.29      6.13 o
   3   1  21       31.12       38.75      6.68 o
   4   1  21        2.98       -2.74      2.74 o
   0   2  21        1.19        8.15      5.47 o
   1   2  21        7.99       13.14      4.43 o
   2   2  21       16.20       15.82      4.27 o
   3   2  21       22.29       40.50      8.32 o
   4   2  21        6.07        9.25      4.98 o
   0   3  21       33.42       49.91     11.88 o
   1   3  21       26.40       33.39      5.97 o
   2   3  21       58.91       57.47      9.19 o
   3   3  21       16.83       26.71      6.08 o
   0   4  21        0.12        2.74      6.08 o
   1   4  21        6.35        5.47      4.38 o
   2   4  21        5.12        6.62      3.83 o
   3   4  21       14.67       20.80      6.62 o
   0   5  21        7.64        4.32      6.51 o
   1   5  21       28.70       31.80      7.66 o
   2   5  21       45.07       69.34     15.98 o
   0   6  21        3.15       27.97     10.89 o
   1   6  21       21.85       23.42      6.57 o
   0   0  22       29.04       21.89      9.41 o
   1   0  22        0.57        1.09      7.72 o
   2   0  22       65.00       91.56     31.80 o
   3   0  22        1.41        0.55      6.08 o
   0   1  22        2.91       25.07      8.65 o
   1   1  22        4.66       10.89      4.32 o
   2   1  22       32.22       39.30      8.21 o
   3   1  22        0.43       14.72      5.91 o
   0   2  22        0.03       -3.89      7.17 o
   1   2  22        0.76       -3.23      3.28 o
   2   2  22       39.67       46.03      8.87 o
   3   2  22        2.27        1.09      4.98 o
   0   3  22        0.88       -2.19      5.47 o
   1   3  22       13.44       18.12      5.58 o
   2   3  22        8.47       25.07      7.01 o
   3   3  22        0.47        0.00      5.47 o
   0   4  22        1.60       20.20      9.25 o
   1   4  22       19.36       31.80      7.11 o
   2   4  22        2.77        4.32      4.38 o
   0   5  22       18.06       21.89      9.41 o
   1   5  22       52.28       66.66     15.27 o
   1   0  23        0.34        9.85      7.06 o
   2   0  23       12.67       11.99      7.61 o
   0   1  23       36.57       66.66     17.57 o
   1   1  23        2.24        6.02      4.93 o
   2   1  23        3.15       -1.09      3.83 o
   0   2  23        1.68        7.11      7.11 o
   1   2  23       11.49       29.44      7.11 o
   2   2  23       25.21       29.44      8.10 o
   0   3  23       12.48       19.76      8.76 o
   1   3  23       23.90       38.75      9.91 o
   0   4  23        3.93       18.12      9.96 o
   0   0  24        4.83       11.49     12.53 o
   1   0  24       36.98       67.81     21.95 o
   0   1  24       10.41       21.89      9.85 o
   1   1  24       16.30       26.27      7.66 o
 
